# Supplementary material for: 5-[(E)-(2,6-Dichloro­benzyl­idene)amino]-2-hy­droxy­benzoic acid
Source: Acta Crystallogr Sect E Struct Rep Online. 2010 Oct 23;66(Pt 11):o2923. doi: 10.1107/S160053681004136X (PMC3009312; doi:10.1107/S160053681004136X)
Supplement: Supplementary file 2 [file e-66-o2923-Isup2.hkl]

#
# h,k,l, Fc-squared, Fo-squared, sigma(Fo-squared) and status flag
#
data_I
_shelx_title ' HA110_0m in Pc'
_shelx_refln_list_code          4
_shelx_F_calc_maximum      202.38
_exptl_crystal_F_000       632.00
_reflns_d_resolution_high  0.7489
 
loop_
 _symmetry_equiv_pos_as_xyz
 'x, y, z'
 'x, -y, z+1/2'
 
_cell_length_a    10.4966
_cell_length_b     4.8677
_cell_length_c    26.3000
_cell_angle_alpha  90.000
_cell_angle_beta   94.941
_cell_angle_gamma  90.000
 
_shelx_F_squared_multiplier     1.000
 
loop_
 _refln_index_h
 _refln_index_k
 _refln_index_l
 _refln_F_squared_calc
 _refln_F_squared_meas
 _refln_F_squared_sigma
 _refln_observed_status
  -2   0 -34        7.97      -23.35     39.19 o
  -1   0 -34        3.47       42.35     48.29 o
   0   0 -34        4.57       37.60     51.85 o
   1   0 -34       67.74       68.08     53.43 o
   2   0 -34       29.55       -5.94     46.31 o
   3   0 -34       30.78       53.43     52.64 o
   4   0 -34       40.53       14.25     47.10 o
  -1   1 -34       19.00       60.56     57.79 o
   0   1 -34       24.41       13.85     47.89 o
   1   1 -34       14.31       -4.06     31.78 o
   2   1 -34       47.18       37.97     39.98 o
   3   1 -34        1.10      -34.44     42.75 o
  -3   1 -33       15.58       -9.10     49.87 o
  -2   1 -33       23.27      -24.79     30.06 o
  -1   1 -33       20.54        5.71     35.10 o
   0   1 -33       26.38       38.09     34.74 o
   1   1 -33       43.55       15.91     32.58 o
   2   1 -33       39.44       36.64     38.59 o
   3   1 -33        8.66       38.18     36.37 o
   4   1 -33       13.55       42.77     35.33 o
   5   1 -33       10.52       -6.40     37.02 o
   0   2 -33       38.38       69.15     55.81 o
   1   2 -33        2.76        8.87     23.71 o
   2   2 -33       53.67       26.25     33.25 o
   3   2 -33        0.87        4.18     28.75 o
  -4   0 -32        0.99       34.04     43.54 o
  -3   0 -32      252.02      121.91     53.04 o
  -2   0 -32      163.29       35.23     50.66 o
  -1   0 -32      102.38       77.58     54.62 o
   0   0 -32       57.61       28.89     45.52 o
   1   0 -32       65.26       97.77     53.83 o
   2   0 -32       53.47       78.77     49.48 o
   3   0 -32       16.61       26.92     45.12 o
   4   0 -32       52.82        9.10     41.16 o
   5   0 -32       68.65       30.87     47.89 o
   6   0 -32       91.76        7.52     41.96 o
  -4   1 -32       16.17      -15.04     46.31 o
  -3   1 -32       15.57       19.61     34.37 o
  -2   1 -32       10.33       -5.44     30.88 o
  -1   1 -32       45.84       66.39     36.50 o
   0   1 -32       31.27        4.52     32.73 o
   1   1 -32       14.76       28.39     34.24 o
   2   1 -32       44.84        4.21     36.61 o
   3   1 -32       11.95      -21.29     28.48 o
   4   1 -32        5.42       55.32     34.32 o
   5   1 -32        2.10       27.50     31.97 o
   6   1 -32        0.83       -6.85     34.14 o
  -2   2 -32        5.23      -25.73     38.79 o
  -1   2 -32       74.58      102.05     71.25 o
   0   2 -32        1.72      -10.91     22.63 o
   1   2 -32      118.23      117.25     31.57 o
   2   2 -32       52.73       59.69     26.93 o
   3   2 -32       98.95       75.11     48.09 o
   4   2 -32       28.34       49.13     36.02 o
  -5   1 -31       76.89      103.70     64.91 o
  -4   1 -31       60.13       96.01     74.41 o
  -3   1 -31       41.92       67.39     34.97 o
  -2   1 -31       13.68       35.40     40.77 o
  -1   1 -31        0.82       -7.46     28.54 o
   0   1 -31        8.28       35.20     29.07 o
   1   1 -31       45.49       68.97     49.48 o
   2   1 -31       29.56       49.45     29.62 o
   3   1 -31       37.45       70.71     35.17 o
   4   1 -31       32.86       34.34     36.02 o
   5   1 -31       32.44        3.55     28.92 o
   6   1 -31       11.13       36.04     31.72 o
   7   1 -31        7.27       21.73     37.30 o
  -3   2 -31        4.70       37.21     47.89 o
  -2   2 -31       30.23       70.06     52.25 o
  -1   2 -31        7.18       49.04     36.41 o
   0   2 -31       49.06       69.04     46.90 o
   1   2 -31       14.56       32.83     25.98 o
   2   2 -31        4.78       10.83     34.63 o
   3   2 -31        4.85      -11.08     19.09 o
   4   2 -31       20.46        9.25     23.87 o
   5   2 -31       11.11       -4.79     23.01 o
   1   3 -31       21.56       23.35     52.25 o
   2   3 -31       25.43      -18.60     43.14 o
  -6   0 -30        2.13       52.25     39.98 o
  -5   0 -30        6.38       70.45     50.27 o
  -4   0 -30       11.80       39.19     48.68 o
  -3   0 -30        1.84       -0.40     31.67 o
  -2   0 -30       44.06       25.33     39.19 o
  -1   0 -30       20.99       42.75     43.54 o
   0   0 -30       77.45      115.18     49.87 o
   1   0 -30       83.42      105.68     47.10 o
   2   0 -30       41.82       41.56     38.79 o
   3   0 -30      136.22      224.43     62.14 o
   4   0 -30        8.84      -24.14     36.41 o
   5   0 -30        2.93       12.27     38.00 o
   6   0 -30       13.37       41.16     49.08 o
   7   0 -30       21.06      146.45     60.56 o
   8   0 -30       51.38       39.98     48.29 o
  -5   1 -30        1.14       22.44     35.12 o
  -4   1 -30        9.65        6.97     39.78 o
  -3   1 -30       17.40       10.63     31.47 o
  -2   1 -30        0.17       27.28     26.14 o
  -1   1 -30       20.49       21.61     30.04 o
   0   1 -30       17.25       27.04     30.93 o
   1   1 -30        2.13       -8.76     25.67 o
   2   1 -30       66.52       42.27     30.97 o
   3   1 -30       27.62       58.93     31.21 o
   4   1 -30       29.33       41.49     27.80 o
   5   1 -30       39.61       51.12     34.74 o
   6   1 -30       21.43       24.58     31.34 o
   7   1 -30        5.24       38.00     32.99 o
  -4   2 -30        0.90      -38.79     38.79 o
  -3   2 -30        1.56      -21.77     33.64 o
  -2   2 -30        8.69      -34.83     39.98 o
  -1   2 -30       25.94       38.05     24.27 o
   0   2 -30       29.47       25.21     23.55 o
   1   2 -30       17.28       38.54     25.07 o
   2   2 -30       27.75       11.23     21.99 o
   3   2 -30        0.47       26.49     23.06 o
   4   2 -30       30.25       54.82     28.48 o
   5   2 -30       13.39       17.98     24.16 o
   6   2 -30       15.54       13.22     25.04 o
  -2   3 -30       14.79        4.35     50.66 o
  -1   3 -30       37.86       31.67     52.25 o
   0   3 -30       43.80       53.83     49.87 o
   1   3 -30        0.71       15.04     43.54 o
   2   3 -30       36.06       -3.56     39.58 o
   3   3 -30        1.66      -12.67     41.16 o
   4   3 -30        7.14       62.93     54.23 o
  -6   1 -29        5.87       41.16     43.14 o
  -5   1 -29       14.29        6.33     29.32 o
  -4   1 -29       39.94       41.63     32.34 o
  -3   1 -29       29.36       28.83     36.81 o
  -2   1 -29       60.59       23.15     28.51 o
  -1   1 -29       13.86       -0.51     23.08 o
   0   1 -29       28.80       63.31     27.30 o
   1   1 -29      134.44      164.59     27.70 o
   2   1 -29       32.49       18.31     24.42 o
   3   1 -29        9.16       35.60     28.36 o
   4   1 -29       19.24        5.34     27.99 o
   5   1 -29       26.56       16.54     25.04 o
   6   1 -29        8.71       13.54     31.65 o
   7   1 -29       15.19      -20.08     30.73 o
   8   1 -29       21.55       28.68     35.21 o
  -5   2 -29        2.02       27.71     44.33 o
  -4   2 -29        3.31      -28.10     34.44 o
  -3   2 -29       20.35      -19.79     36.41 o
  -2   2 -29       11.99       50.66     43.14 o
  -1   2 -29        0.79       30.56     44.33 o
   0   2 -29       94.91      111.45     41.56 o
   1   2 -29       37.22       29.39     22.47 o
   2   2 -29       62.54       91.27     28.17 o
   3   2 -29      139.56      149.51     33.66 o
   4   2 -29        0.05        2.32     20.07 o
   5   2 -29        1.34      -13.42     23.65 o
   6   2 -29       22.01       20.16     24.33 o
   7   2 -29       13.87        9.00     23.67 o
  -3   3 -29        0.32       11.08     49.08 o
  -2   3 -29       13.18       31.27     45.52 o
  -1   3 -29        7.06       55.81     53.04 o
   0   3 -29        9.69       58.58     47.89 o
   1   3 -29        7.76      -11.48     37.21 o
   2   3 -29        7.26        2.37     37.21 o
   3   3 -29       19.26       38.39     50.66 o
   4   3 -29        3.82       23.35     41.16 o
   5   3 -29       18.16       23.60     16.79 o
  -7   0 -28       13.30       35.23     47.50 o
  -6   0 -28        5.58       -9.50     41.16 o
  -5   0 -28        3.72        5.94     30.87 o
  -4   0 -28       20.68       29.29     37.60 o
  -3   0 -28        6.51       29.69     39.19 o
  -2   0 -28       44.16       45.12     35.23 o
  -1   0 -28      422.32      490.81     83.91 o
   0   0 -28      475.40      430.64     82.33 o
   1   0 -28       90.57       20.98     38.00 o
   2   0 -28      250.31      209.78     57.79 o
   3   0 -28      313.09      367.31     75.20 o
   4   0 -28       38.85       97.77     44.33 o
   5   0 -28      133.79       46.71     40.77 o
   6   0 -28       28.99      100.93     51.06 o
   7   0 -28       10.04       -9.90     38.79 o
   8   0 -28       66.55       82.33     54.62 o
   9   0 -28       62.22      -19.79     45.52 o
  -7   1 -28       24.37       25.73     52.64 o
  -6   1 -28       71.24       -5.36     31.61 o
  -5   1 -28       32.33       35.17     33.27 o
  -4   1 -28       79.81       43.89     30.25 o
  -3   1 -28       20.45        1.58     32.46 o
  -2   1 -28      197.57      111.46     33.45 o
  -1   1 -28        8.18       14.77     19.48 o
   0   1 -28      180.52      160.95     28.98 o
   1   1 -28       78.13       66.44     27.16 o
   2   1 -28       94.40      120.84     25.68 o
   3   1 -28       41.11       39.91     19.42 o
   4   1 -28       18.19       27.01     25.63 o
   5   1 -28       70.01       58.34     31.89 o
   6   1 -28       40.88       42.11     28.79 o
   7   1 -28       24.22       44.64     33.40 o
   8   1 -28       11.52        7.39     29.39 o
   9   1 -28        6.64       49.51     37.30 o
  -6   2 -28       10.82       39.58     49.08 o
  -5   2 -28        3.23       -6.33     38.39 o
  -4   2 -28       31.84       45.91     46.71 o
  -3   2 -28       74.40       47.89     44.73 o
  -2   2 -28       72.67       31.67     43.14 o
  -1   2 -28       67.93       57.21     39.19 o
   0   2 -28       15.32        7.96     19.21 o
   1   2 -28       46.85       62.94     24.46 o
   2   2 -28       62.18       61.22     51.46 o
   3   2 -28       88.88       86.76     23.86 o
   4   2 -28        9.50       34.74     22.99 o
   5   2 -28        7.23        3.77     20.49 o
   6   2 -28       19.57        7.96     24.81 o
   7   2 -28       23.74       15.28     26.57 o
   8   2 -28       30.49       76.01     31.47 o
  -4   3 -28       30.54       10.29     51.06 o
  -3   3 -28       16.86       -0.79     43.94 o
  -2   3 -28       29.86       76.00     49.87 o
  -1   3 -28       29.12      147.64     58.98 o
   0   3 -28       71.76      -19.79     41.16 o
   1   3 -28       76.88      118.74     57.39 o
   2   3 -28      168.47      116.76     57.00 o
   3   3 -28       11.36       -2.77     40.77 o
   4   3 -28       93.70      117.95     56.21 o
   5   3 -28        5.94       10.73     16.39 o
   6   3 -28       15.52       47.50     52.25 o
  -7   1 -27       21.32       38.47     46.90 o
  -6   1 -27      187.63      247.73     51.29 o
  -5   1 -27      138.68      212.54     43.59 o
  -4   1 -27       41.24       21.25     28.63 o
  -3   1 -27       82.64       63.73     22.63 o
  -2   1 -27      111.94      124.08     53.23 o
  -1   1 -27      151.16      214.36     47.35 o
   0   1 -27      109.64       92.22     21.23 o
   1   1 -27       38.90       22.45     16.43 o
   2   1 -27       70.58       71.14     45.22 o
   3   1 -27      250.13      227.33     31.14 o
   4   1 -27       82.27       81.76     23.37 o
   5   1 -27       45.01       14.52     23.29 o
   6   1 -27        4.84       33.93     27.37 o
   7   1 -27       79.25       74.96     32.22 o
   8   1 -27      122.50      124.80     40.40 o
   9   1 -27       21.79        2.77     32.19 o
  -6   2 -27       18.00       40.37     47.10 o
  -5   2 -27       78.22       17.81     50.27 o
  -4   2 -27       99.61       65.70     48.29 o
  -3   2 -27       29.90       12.27     38.79 o
  -2   2 -27       21.79        7.12     33.64 o
  -1   2 -27        1.48        4.25     15.93 o
   0   2 -27       54.35       58.23     19.08 o
   1   2 -27       10.52        9.48     15.15 o
   2   2 -27        1.62        5.21     15.78 o
   3   2 -27        5.48       21.75     18.09 o
   4   2 -27       73.01       25.46     21.52 o
   5   2 -27       15.13        6.83     21.96 o
   6   2 -27       10.86       17.09     20.16 o
   7   2 -27        5.34       19.70     61.35 o
   8   2 -27        8.98      -14.98     23.55 o
  -5   3 -27       57.29       98.95     63.33 o
  -4   3 -27       28.09        5.15     47.89 o
  -3   3 -27       27.32       43.54     41.16 o
  -2   3 -27        2.22        7.92     41.16 o
  -1   3 -27       41.70       73.23     45.52 o
   0   3 -27      149.12      184.05     58.98 o
   1   3 -27       92.57       86.68     40.37 o
   2   3 -27       28.51       52.64     33.64 o
   3   3 -27       40.67       51.06     46.31 o
   4   3 -27       53.43       23.75     48.68 o
   5   3 -27       92.71      103.28     27.90 o
   6   3 -27       18.30      -18.60     38.00 o
   7   3 -27        0.69       85.10     57.00 o
  -1   4 -27       19.00      -28.10     49.87 o
   0   4 -27       27.63       45.12     48.68 o
   1   4 -27        9.16       30.87     44.33 o
   2   4 -27       20.35       83.12     49.87 o
   3   4 -27       11.60       39.19     53.04 o
  -8   0 -26       83.96       98.95     61.35 o
  -7   0 -26       12.33       22.56     48.29 o
  -6   0 -26       12.79      -15.83     39.98 o
  -5   0 -26       47.50       55.41     42.75 o
  -4   0 -26       60.83      111.22     47.50 o
  -3   0 -26       25.59       95.00     50.27 o
  -2   0 -26        0.19        0.40     29.29 o
  -1   0 -26        6.09        8.71     29.69 o
   0   0 -26       61.33       31.67     34.44 o
   1   0 -26      299.48      258.47     62.14 o
   2   0 -26       31.77       45.52     33.64 o
   3   0 -26      121.50      193.95     53.04 o
   4   0 -26      117.40       74.41     40.77 o
   5   0 -26        1.13       -9.90     24.14 o
   6   0 -26       25.73       63.73     39.58 o
   7   0 -26       49.20       99.74     48.29 o
   8   0 -26       39.65       44.33     44.33 o
   9   0 -26        9.28       73.23     46.31 o
  10   0 -26        3.80       19.00     46.71 o
  -8   1 -26       42.82       39.98     51.06 o
  -7   1 -26       44.73       35.23     32.62 o
  -6   1 -26       43.41       64.92     33.09 o
  -5   1 -26       10.19       29.40     27.84 o
  -4   1 -26        4.18       -8.84     17.99 o
  -3   1 -26        3.33       26.60     22.93 o
  -2   1 -26       13.27       13.31     16.52 o
  -1   1 -26      120.72      148.28     31.10 o
   0   1 -26        9.08       12.99     16.74 o
   1   1 -26      214.25      189.10     45.22 o
   2   1 -26       64.88       37.47     28.14 o
   3   1 -26      113.79       74.70     21.25 o
   4   1 -26       10.03       21.88     16.93 o
   5   1 -26       38.24       32.19     26.98 o
   6   1 -26        4.66       11.40     23.05 o
   7   1 -26       35.93       19.45     25.63 o
   8   1 -26        2.42        2.15     29.20 o
   9   1 -26        4.84       -2.74     27.38 o
  -7   2 -26        1.33      -37.21     37.21 o
  -6   2 -26       43.81       41.96     49.08 o
  -5   2 -26       75.14      123.49     53.04 o
  -4   2 -26       78.10       97.77     53.04 o
  -3   2 -26       58.64       45.52     43.14 o
  -2   2 -26       22.53       37.80     25.60 o
  -1   2 -26        9.72       20.34     16.70 o
   0   2 -26       19.91        2.32     22.03 o
   1   2 -26        4.70       10.22     16.90 o
   2   2 -26      102.72       97.78     22.16 o
   3   2 -26      211.55      174.33     25.80 o
   4   2 -26       50.45       48.01     19.39 o
   5   2 -26       63.19       60.64     23.81 o
   6   2 -26       17.39       46.44     24.29 o
   7   2 -26       24.18       55.71     26.35 o
   8   2 -26       15.82        5.02     25.85 o
   9   2 -26        8.56       30.48     45.91 o
  -5   3 -26        4.90       29.29     45.12 o
  -4   3 -26       18.18        1.98     36.41 o
  -3   3 -26        8.41       -7.92     37.21 o
  -2   3 -26        2.53       12.27     33.64 o
  -1   3 -26        5.37      -14.25     40.37 o
   0   3 -26        2.78      -36.02     36.02 o
   1   3 -26       18.03       41.96     45.91 o
   2   3 -26      113.99      119.54     53.43 o
   3   3 -26       35.82       52.64     45.52 o
   4   3 -26        1.60       32.85     34.83 o
   5   3 -26       58.43      125.47     59.37 o
   6   3 -26        6.45       31.27     41.56 o
   7   3 -26       18.44        2.37     39.19 o
  -2   4 -26        6.91       49.08     47.10 o
  -1   4 -26       27.04       -2.37     44.33 o
   0   4 -26        7.68       48.29     47.50 o
   1   4 -26       18.70      -15.44     41.16 o
   2   4 -26        0.19       -7.52     39.98 o
   3   4 -26       21.46       -9.50     38.79 o
   4   4 -26        1.02       15.83     42.75 o
  -8   1 -25       15.85        0.79     34.79 o
  -7   1 -25       73.05        0.27     49.08 o
  -6   1 -25       19.22       22.69     30.64 o
  -5   1 -25       17.82       31.73     24.45 o
  -4   1 -25        4.00       21.38     18.17 o
  -3   1 -25       29.14       26.92     18.44 o
  -2   1 -25       60.91       39.28     24.56 o
  -1   1 -25       12.82       16.50     15.21 o
   0   1 -25       43.58       56.12     33.05 o
   1   1 -25       12.00        1.95     14.25 o
   2   1 -25      166.29      170.19     44.97 o
   3   1 -25      270.00      211.50     27.66 o
   4   1 -25      329.84      268.23     52.05 o
   5   1 -25       47.64       60.36     26.92 o
   6   1 -25       56.87       56.41     27.85 o
   7   1 -25       34.43       25.17     25.46 o
   8   1 -25        1.82        6.12     39.58 o
   9   1 -25        6.02      -25.43     26.11 o
  10   1 -25       14.51       18.05     35.62 o
  -7   2 -25       20.21       -0.40     41.96 o
  -6   2 -25        5.65      -19.79     41.16 o
  -5   2 -25       17.72      -36.81     36.81 o
  -4   2 -25        9.60        3.96     36.02 o
  -3   2 -25       54.80       35.13     24.44 o
  -2   2 -25       94.16       85.05     31.67 o
  -1   2 -25      120.68      154.07     65.00 o
   0   2 -25       30.51       17.20     15.26 o
   1   2 -25       17.38       26.24     14.95 o
   2   2 -25      106.74       93.14     21.15 o
   3   2 -25       82.48       66.62     19.79 o
   4   2 -25        7.71        8.29     16.42 o
   5   2 -25       69.78       48.95     19.49 o
   6   2 -25       21.78        7.00     25.31 o
   7   2 -25        9.22       18.73     21.69 o
   8   2 -25        0.11       18.60     48.29 o
   9   2 -25        3.60      -11.48     48.68 o
  -6   3 -25        3.74       60.16     52.64 o
  -5   3 -25       38.91      100.93     55.41 o
  -4   3 -25       42.77      127.45     55.02 o
  -3   3 -25        2.11      -29.29     32.46 o
  -2   3 -25        6.21      -13.85     35.62 o
  -1   3 -25        4.01      -24.54     24.54 o
   0   3 -25       22.61       50.04     24.63 o
   1   3 -25       33.53       39.54     24.21 o
   2   3 -25        4.73        5.85     19.16 o
   3   3 -25       34.63       -5.15     28.10 o
   4   3 -25        7.39      -18.21     37.60 o
   5   3 -25       22.21       30.48     28.89 o
   6   3 -25       15.06       19.39     42.75 o
   7   3 -25       34.26       69.66     54.23 o
   8   3 -25        1.84       25.33     50.66 o
  -3   4 -25        1.90      -28.89     37.21 o
  -2   4 -25       11.78      -19.79     39.19 o
  -1   4 -25       14.31       71.25     46.31 o
   0   4 -25       17.33        4.13     45.12 o
   1   4 -25       25.52       50.38     33.05 o
   2   4 -25       10.59       -1.58     24.07 o
   3   4 -25       30.55       31.27     40.77 o
   4   4 -25       25.73       59.77     50.66 o
   5   4 -25       10.01       -1.58     38.79 o
  -9   0 -24       11.59       15.44     45.52 o
  -8   0 -24      144.87      234.32     73.62 o
  -7   0 -24      139.54      267.57     70.06 o
  -6   0 -24      481.62      534.35     95.39 o
  -5   0 -24      541.23      612.72     97.37 o
  -4   0 -24      790.80     1046.92    122.70 o
  -3   0 -24      706.37      795.19    105.29 o
  -2   0 -24      232.14      219.33     50.07 o
  -1   0 -24       40.79       81.22     23.37 o
   0   0 -24       58.22       59.66     22.59 o
   1   0 -24      126.22      165.85     29.96 o
   2   0 -24     1439.55     1298.27    135.37 o
   3   0 -24     1085.40     1107.88    117.95 o
   4   0 -24       18.07       48.29     34.83 o
   5   0 -24      242.91      208.20     52.64 o
   6   0 -24      439.98      400.17     78.37 o
   7   0 -24       50.64       38.79     39.19 o
   8   0 -24       25.42       23.75     36.81 o
   9   0 -24       13.61      -35.23     35.23 o
  10   0 -24       20.47       34.04     43.54 o
  -9   1 -24       20.00       22.17     53.04 o
  -8   1 -24       32.95       60.06     36.11 o
  -7   1 -24       33.07       -7.85     24.82 o
  -6   1 -24      150.87      147.24     37.45 o
  -5   1 -24       44.09       33.22     28.50 o
  -4   1 -24        3.80        5.67     17.40 o
  -3   1 -24       18.37       24.36     17.01 o
  -2   1 -24       39.37       25.54     15.97 o
  -1   1 -24        1.79       -3.48     13.93 o
   0   1 -24      185.35      186.92     25.93 o
   1   1 -24       74.59       67.71     18.92 o
   2   1 -24       42.47       22.41     15.45 o
   3   1 -24      214.46      186.58     25.90 o
   4   1 -24       44.72      -12.07     17.89 o
   5   1 -24        7.12      -11.44     20.01 o
   6   1 -24       48.39       35.95     24.79 o
   7   1 -24       24.23       24.94     25.68 o
   8   1 -24        4.21       13.18     24.15 o
   9   1 -24       29.62       49.35     32.69 o
  10   1 -24        8.21       16.24     28.12 o
  -8   2 -24       10.10      -12.67     39.19 o
  -7   2 -24      102.75       57.00     54.23 o
  -6   2 -24       99.32       47.10     50.66 o
  -5   2 -24       21.73       28.10     38.39 o
  -4   2 -24       70.81       68.48     39.19 o
  -3   2 -24        3.41      -21.64     21.64 o
  -2   2 -24      308.77      209.42     38.41 o
  -1   2 -24      274.30      224.87     23.81 o
   0   2 -24      166.76      227.19     25.82 o
   1   2 -24      252.28      323.33     41.36 o
   2   2 -24      226.78      277.30     34.84 o
   3   2 -24      231.04      275.84     28.51 o
   4   2 -24       34.67       22.09     17.89 o
   5   2 -24        8.00       -6.13     13.70 o
   6   2 -24       51.98       44.35     19.16 o
   7   2 -24       98.13      145.53     61.15 o
   8   2 -24       50.71      125.47     50.66 o
   9   2 -24       20.24       -6.33     42.35 o
  10   2 -24       27.16       55.02     52.25 o
  -7   3 -24        3.31      -25.33     45.52 o
  -6   3 -24       36.72       89.06     57.39 o
  -5   3 -24       28.07        7.92     45.52 o
  -4   3 -24       44.86       96.58     48.68 o
  -3   3 -24       60.00        0.40     34.83 o
  -2   3 -24      109.23       97.61     30.34 o
  -1   3 -24       94.83       44.99     28.10 o
   0   3 -24       26.15       -2.89     21.34 o
   1   3 -24       17.90        3.40     46.31 o
   2   3 -24       27.05       28.24     22.78 o
   3   3 -24       31.63        8.52     22.19 o
   4   3 -24       68.40       86.69     27.48 o
   5   3 -24       13.15       20.58     39.98 o
   6   3 -24        1.82       54.62     41.56 o
   7   3 -24       23.21       30.08     36.02 o
   8   3 -24        2.33       36.81     46.31 o
  -4   4 -24       39.48       -9.90     41.96 o
  -3   4 -24       31.03       33.64     43.94 o
  -2   4 -24       20.70       -1.77     25.27 o
  -1   4 -24       29.81       12.05     25.90 o
   0   4 -24        2.19       11.87     39.38 o
   1   4 -24        6.32       16.09     23.34 o
   2   4 -24       92.48      130.85     32.73 o
   3   4 -24       53.49       32.78     30.01 o
   4   4 -24       46.84       19.81     32.65 o
   5   4 -24       29.21       11.08     46.71 o
   6   4 -24       22.60       19.00     44.73 o
  -9   1 -23       59.05       27.70     59.57 o
  -8   1 -23       36.71       54.65     38.00 o
  -7   1 -23       31.20       11.92     30.08 o
  -6   1 -23       45.01       85.79     36.22 o
  -5   1 -23       24.69       31.14     60.16 o
  -4   1 -23       14.29       11.55     25.95 o
  -3   1 -23       98.75       86.93     30.84 o
  -2   1 -23       78.70       40.50     16.84 o
  -1   1 -23      131.66      143.89     19.59 o
   0   1 -23      315.50      284.27     28.03 o
   1   1 -23      177.38      187.17     22.28 o
   2   1 -23      270.63      304.67     62.73 o
   3   1 -23       48.52       42.52     14.78 o
   4   1 -23       94.49       65.44     31.07 o
   5   1 -23       84.27       89.15     28.61 o
   6   1 -23      127.92      122.36     31.45 o
   7   1 -23       13.00        8.20     24.20 o
   8   1 -23       65.57      100.51     34.04 o
   9   1 -23       23.44        9.98     26.48 o
  10   1 -23        4.03       12.25     29.39 o
  11   1 -23       14.66        8.83     33.68 o
  -8   2 -23       43.12       18.21     46.71 o
  -7   2 -23        8.39       -1.19     40.77 o
  -6   2 -23       17.82       54.62     41.56 o
  -5   2 -23       27.06       14.02     26.52 o
  -4   2 -23       44.62       45.21     29.19 o
  -3   2 -23       33.13       11.94     22.44 o
  -2   2 -23      137.90      167.34     27.03 o
  -1   2 -23       55.53       64.56     22.75 o
   0   2 -23       53.24       40.38     15.54 o
   1   2 -23        8.31       14.64     11.59 o
   2   2 -23       57.66       24.01     13.54 o
   3   2 -23      100.42      106.85     22.57 o
   4   2 -23       84.62       48.68     24.74 o
   5   2 -23       25.85       17.05     16.65 o
   6   2 -23       22.20       17.80     16.82 o
   7   2 -23        3.99      -18.61     24.74 o
   8   2 -23       36.59       40.37     46.31 o
   9   2 -23       47.94       49.87     50.66 o
  10   2 -23        3.11       30.87     50.27 o
  -7   3 -23       38.13      116.37     53.43 o
  -6   3 -23       17.99       42.35     40.77 o
  -5   3 -23       33.75       68.48     45.12 o
  -4   3 -23       79.83       55.02     43.94 o
  -3   3 -23      108.40       84.03     29.56 o
  -2   3 -23      125.25       72.98     48.29 o
  -1   3 -23       81.68      119.29     29.19 o
   0   3 -23       17.06       32.07     22.73 o
   1   3 -23       33.47       41.39     23.33 o
   2   3 -23        0.88       -0.64     19.10 o
   3   3 -23       38.82       15.14     20.28 o
   4   3 -23        9.86       -7.66     28.70 o
   5   3 -23        2.56      -17.34     18.17 o
   6   3 -23       11.13      -19.79     39.58 o
   7   3 -23       61.47      203.05     68.87 o
   8   3 -23        6.34        5.94     47.50 o
   9   3 -23        2.20       10.29     52.64 o
  -5   4 -23       20.52       24.54     54.62 o
  -4   4 -23       61.16       77.98     47.89 o
  -3   4 -23        7.42       22.22     33.84 o
  -2   4 -23       33.40       -5.13     29.09 o
  -1   4 -23        6.30      -11.84     20.82 o
   0   4 -23       74.54       33.41     32.65 o
   1   4 -23       94.67       45.15     24.82 o
   2   4 -23        0.26       11.77     22.81 o
   3   4 -23       71.64       46.68     24.74 o
   4   4 -23       10.59       -8.51     25.80 o
   5   4 -23       13.12       17.04     28.20 o
   6   4 -23       34.22       -7.12     43.54 o
 -10   0 -22       28.02       48.80     33.85 o
  -9   0 -22        0.99      -29.69     40.37 o
  -8   0 -22      146.55      155.16     61.75 o
  -7   0 -22       31.51       64.52     46.31 o
  -6   0 -22      620.33      593.32     96.18 o
  -5   0 -22      158.72      148.83     49.87 o
  -4   0 -22      233.04      171.89     31.33 o
  -3   0 -22        7.42        6.08     16.64 o
  -2   0 -22       78.70       85.79     20.22 o
  -1   0 -22      162.34      181.11     26.23 o
   0   0 -22       88.89       80.10     16.22 o
   1   0 -22       66.50       44.42     17.61 o
   2   0 -22      665.66      797.75     54.81 o
   3   0 -22      286.00      244.22     53.83 o
   4   0 -22      620.42      516.93     77.98 o
   5   0 -22      195.05      141.31     40.77 o
   6   0 -22       64.53       74.81     39.98 o
   7   0 -22       72.17       34.44     36.81 o
   8   0 -22      100.81       96.58     47.10 o
   9   0 -22       10.11       19.79     38.39 o
  10   0 -22       26.14       45.91     48.29 o
  11   0 -22        7.35      -32.46     32.46 o
  -9   1 -22       17.05       -5.50     23.69 o
  -8   1 -22       18.52       11.66     28.48 o
  -7   1 -22       99.03       71.26     30.01 o
  -6   1 -22        9.59       19.59     23.79 o
  -5   1 -22       13.14        7.36     20.23 o
  -4   1 -22       16.25        9.18     14.48 o
  -3   1 -22        9.43        2.48     13.63 o
  -2   1 -22        5.56        0.24     10.32 o
  -1   1 -22       48.70       39.00     11.71 o
   0   1 -22       18.54       23.07     11.47 o
   1   1 -22      274.91      245.04     20.81 o
   2   1 -22      209.01      202.19     27.52 o
   3   1 -22      276.02      246.00     38.28 o
   4   1 -22      338.24      377.43     37.34 o
   5   1 -22       62.28       38.74     22.47 o
   6   1 -22       46.26       27.66     23.68 o
   7   1 -22        5.74       29.33     25.47 o
   8   1 -22       43.75       -0.93     25.53 o
   9   1 -22        0.18      -21.85     21.85 o
  10   1 -22        7.03        2.96     63.13 o
  11   1 -22       10.45       27.39     34.28 o
  -9   2 -22       43.08       39.11     32.22 o
  -8   2 -22       87.67       85.89     55.02 o
  -7   2 -22       37.99      117.95     58.18 o
  -6   2 -22       89.19       51.85     44.33 o
  -5   2 -22       91.91       70.91     29.13 o
  -4   2 -22       12.73       15.82     21.81 o
  -3   2 -22        6.77        7.68     16.39 o
  -2   2 -22       34.10       22.66     15.79 o
  -1   2 -22       55.43       61.71     13.77 o
   0   2 -22      154.88      164.95     17.72 o
   1   2 -22       66.23       33.93     15.88 o
   2   2 -22      355.32      369.00     27.72 o
   3   2 -22       47.02       38.29     12.99 o
   4   2 -22       98.21      116.81     17.89 o
   5   2 -22       68.88       46.32     14.63 o
   6   2 -22       68.94       48.51     16.97 o
   7   2 -22        3.39        0.58     23.79 o
   8   2 -22        1.80       -9.45     26.11 o
   9   2 -22        6.56      -30.87     30.87 o
  10   2 -22        8.26       15.04     49.48 o
  -7   3 -22        2.49       -7.92     46.31 o
  -6   3 -22       11.80      -14.65     34.04 o
  -5   3 -22       55.11       58.98     45.52 o
  -4   3 -22      108.84       78.51     29.52 o
  -3   3 -22       70.41      112.13     29.65 o
  -2   3 -22       84.42       92.99     25.18 o
  -1   3 -22       12.25       13.24     21.98 o
   0   3 -22        6.94       29.67     19.31 o
   1   3 -22       91.99       76.35     24.03 o
   2   3 -22       57.58       43.69     32.06 o
   3   3 -22       32.12       31.22     22.14 o
   4   3 -22       94.97       56.65     48.88 o
   5   3 -22       75.36       35.08     50.07 o
   6   3 -22      101.70       44.08     27.39 o
   7   3 -22       78.48       56.60     36.02 o
   8   3 -22       18.25      115.58     46.31 o
   9   3 -22        9.44      -25.73     38.00 o
  -5   4 -22       44.24       57.00     51.85 o
  -4   4 -22       45.95       48.35     29.35 o
  -3   4 -22       15.17       17.65     23.86 o
  -2   4 -22        6.64       -0.63     22.25 o
  -1   4 -22       37.70       25.33     44.13 o
   0   4 -22        0.15        6.85     32.46 o
   1   4 -22        8.16       10.37     31.47 o
   2   4 -22       52.49       24.73     21.40 o
   3   4 -22       76.68       67.94     26.56 o
   4   4 -22       19.94       15.77     24.03 o
   5   4 -22        3.09      -11.33     37.80 o
   6   4 -22       40.22       45.44     30.37 o
   7   4 -22       10.91      -13.06     35.23 o
   0   5 -22       22.38       26.05     29.35 o
   1   5 -22        2.99        5.44     27.22 o
   2   5 -22        8.98       22.78     29.91 o
 -10   1 -21        6.11       -5.81     30.08 o
  -9   1 -21        2.45        1.91     23.43 o
  -8   1 -21       15.89       45.33     25.20 o
  -7   1 -21       79.20       42.59     30.37 o
  -6   1 -21       43.85       29.48     25.74 o
  -5   1 -21       46.59       19.93     44.53 o
  -4   1 -21       58.87       51.67     18.54 o
  -3   1 -21       39.63       38.30     12.36 o
  -2   1 -21       94.51       64.53     12.61 o
  -1   1 -21      113.17      143.19     14.38 o
   0   1 -21      398.41      412.98     23.98 o
   1   1 -21      151.59      143.67     15.10 o
   2   1 -21      197.03      181.97     17.77 o
   3   1 -21      424.08      455.14     28.64 o
   4   1 -21      636.71      690.49     57.14 o
   5   1 -21        3.51      -11.06     14.07 o
   6   1 -21      135.87       50.27     46.31 o
   7   1 -21       20.59       10.35     19.37 o
   8   1 -21        7.83       12.97     22.77 o
   9   1 -21       51.34       46.63     33.84 o
  10   1 -21       54.74       65.40     58.78 o
  11   1 -21       15.99        3.86     32.06 o
  -9   2 -21       26.03       45.85     33.86 o
  -8   2 -21       35.04       11.31     42.55 o
  -7   2 -21       15.64       18.60     38.00 o
  -6   2 -21        1.49       14.31     24.20 o
  -5   2 -21       19.65        6.78     21.27 o
  -4   2 -21       37.37       14.94     17.41 o
  -3   2 -21      103.48       89.98     20.59 o
  -2   2 -21       62.38       52.56     16.35 o
  -1   2 -21       17.40       13.17     10.43 o
   0   2 -21       39.75       17.20     10.15 o
   1   2 -21       17.63        2.90     10.21 o
   2   2 -21      100.38       73.84     13.68 o
   3   2 -21       34.29       34.10     13.08 o
   4   2 -21       39.89       43.86     13.46 o
   5   2 -21       61.13       29.12     13.47 o
   6   2 -21       13.17       10.42     13.35 o
   7   2 -21       18.04       29.24     24.39 o
   8   2 -21       32.82       59.26     30.83 o
   9   2 -21       13.97       24.54     38.00 o
  10   2 -21        4.29        0.79     34.83 o
  11   2 -21        1.90       -7.12     49.48 o
  -8   3 -21       10.66        5.94     42.35 o
  -7   3 -21        0.89       13.85     37.60 o
  -6   3 -21       73.76      103.70     51.85 o
  -5   3 -21       43.61        5.15     30.08 o
  -4   3 -21       16.54        8.81     22.94 o
  -3   3 -21       32.51       33.70     19.79 o
  -2   3 -21        1.89       29.67     16.74 o
  -1   3 -21       57.39       24.39     22.96 o
   0   3 -21       12.26       -2.80     19.38 o
   1   3 -21        8.41       20.99     15.80 o
   2   3 -21       61.47       66.19     24.34 o
   3   3 -21       29.52       -6.92     16.16 o
   4   3 -21       13.91       35.75     22.09 o
   5   3 -21       45.06       51.26     22.95 o
   6   3 -21       34.05       10.89     25.60 o
   7   3 -21        7.73       15.44     46.31 o
   8   3 -21       29.88       17.02     46.71 o
   9   3 -21       34.67       45.52     47.50 o
  -6   4 -21       31.25       49.48     49.48 o
  -5   4 -21       16.31      -17.02     35.62 o
  -4   4 -21       48.50       40.97     27.08 o
  -3   4 -21       37.99       28.04     26.12 o
  -2   4 -21       66.43       24.87     21.40 o
  -1   4 -21        4.39       22.58     23.67 o
   0   4 -21       47.83       48.18     26.48 o
   1   4 -21       21.47       38.65     23.50 o
   2   4 -21       23.80       13.52     22.56 o
   3   4 -21       23.83       -0.08     29.88 o
   4   4 -21       54.26        9.34     21.25 o
   5   4 -21        8.93       32.10     25.33 o
   6   4 -21       48.45       71.11     32.24 o
   7   4 -21        2.73        9.90     48.29 o
  -2   5 -21       23.35        2.60     26.66 o
  -1   5 -21        4.89      -12.67     22.95 o
   0   5 -21        2.75       50.05     25.96 o
   1   5 -21        0.38      -18.97     20.57 o
   2   5 -21       39.16       73.15     28.41 o
   3   5 -21       11.14        7.73     25.15 o
 -10   0 -20        0.56       -7.73     26.17 o
  -9   0 -20       47.17       11.38     24.21 o
  -8   0 -20      435.78      524.95     91.23 o
  -7   0 -20      178.22       97.55     32.45 o
  -6   0 -20      629.31      543.06     86.68 o
  -5   0 -20     1082.53     1085.58     70.57 o
  -4   0 -20      329.80      345.97     32.58 o
  -3   0 -20      226.05      205.32     25.79 o
  -2   0 -20      758.03      736.33     38.81 o
  -1   0 -20      725.12      718.89     39.08 o
   0   0 -20      317.16      306.67     25.46 o
   1   0 -20      425.64      501.62     55.39 o
   2   0 -20      342.38      374.89     31.85 o
   3   0 -20      215.57      180.49     23.39 o
   4   0 -20     1846.93     1723.56     72.70 o
   5   0 -20      847.05      836.35     98.56 o
   6   0 -20      202.11      132.20     40.37 o
   7   0 -20      195.95      214.53     54.62 o
   8   0 -20      475.26      381.56     75.20 o
   9   0 -20       96.24       48.68     40.37 o
  10   0 -20       58.40       82.72     45.12 o
  11   0 -20       15.46       30.87     40.77 o
  12   0 -20        4.90        1.19     55.41 o
 -10   1 -20       16.13       -4.61     21.38 o
  -9   1 -20       15.85       35.13     20.50 o
  -8   1 -20       21.71       21.42     21.19 o
  -7   1 -20      113.59       95.51     25.05 o
  -6   1 -20       28.62       22.23     21.55 o
  -5   1 -20      206.54      195.70     37.81 o
  -4   1 -20      950.42     1060.01     86.78 o
  -3   1 -20      682.75      712.83     32.26 o
  -2   1 -20      592.71      705.85     29.39 o
  -1   1 -20      337.47      419.51     23.20 o
   0   1 -20       96.57       81.79     26.29 o
   1   1 -20      268.94      262.17     20.83 o
   2   1 -20       14.42       -3.18      8.72 o
   3   1 -20      730.55      738.19     40.38 o
   4   1 -20      772.12      815.47     43.50 o
   5   1 -20       78.85       54.80     17.96 o
   6   1 -20      209.03      179.82     27.86 o
   7   1 -20       21.55      -11.53     17.85 o
   8   1 -20       23.27       15.77     22.62 o
   9   1 -20        8.47       10.46     22.82 o
  10   1 -20        8.36       16.16     26.31 o
  11   1 -20        6.65       12.51     29.41 o
  -9   2 -20       20.66       30.50     31.67 o
  -8   2 -20       29.28       81.25     33.81 o
  -7   2 -20      111.21       66.07     32.05 o
  -6   2 -20       36.98       24.26     32.65 o
  -5   2 -20      109.40      145.84     26.49 o
  -4   2 -20      242.31      225.04     28.55 o
  -3   2 -20      185.87      179.91     21.62 o
  -2   2 -20      202.31      229.70     18.70 o
  -1   2 -20       36.78       40.54     10.68 o
   0   2 -20       16.54       -6.50      9.12 o
   1   2 -20      348.44      315.97     21.63 o
   2   2 -20      458.98      461.56     26.64 o
   3   2 -20      253.03      238.92     29.46 o
   4   2 -20      526.62      584.06     43.48 o
   5   2 -20       76.13       83.65     15.56 o
   6   2 -20      253.39      210.26     29.87 o
   7   2 -20       24.72        6.12     19.31 o
   8   2 -20       28.45       41.44     25.64 o
   9   2 -20       36.66       29.06     27.54 o
  10   2 -20       19.85      103.31     53.83 o
  11   2 -20       69.18       15.44     47.10 o
  -8   3 -20       12.77       21.94     33.55 o
  -7   3 -20       69.61       87.87     46.71 o
  -6   3 -20      120.88      155.55     57.00 o
  -5   3 -20       25.01       23.16     23.95 o
  -4   3 -20        7.41      -12.44     20.15 o
  -3   3 -20       16.85       33.77     17.39 o
  -2   3 -20       11.35        2.26     16.91 o
  -1   3 -20      279.80      262.35     28.88 o
   0   3 -20      231.08      254.39     57.03 o
   1   3 -20       99.16       87.01     23.59 o
   2   3 -20      182.12      175.36     37.88 o
   3   3 -20       59.10       25.98     16.83 o
   4   3 -20       65.70       60.81     24.74 o
   5   3 -20       30.84       20.38     21.87 o
   6   3 -20       43.45       19.92     21.22 o
   7   3 -20       76.52       81.44     27.54 o
   8   3 -20       47.89      151.60     49.08 o
   9   3 -20       25.95       -5.15     40.77 o
  10   3 -20        9.76       -6.33     47.10 o
  -6   4 -20        8.02       18.60     47.89 o
  -5   4 -20       31.37       43.75     28.39 o
  -4   4 -20       35.02       65.89     26.80 o
  -3   4 -20       27.87       30.52     18.35 o
  -2   4 -20       12.19       42.27     25.00 o
  -1   4 -20       40.34       29.98     26.12 o
   0   4 -20       65.52      114.61     27.85 o
   1   4 -20       35.32       48.27     18.98 o
   2   4 -20       14.41       31.76     20.50 o
   3   4 -20        5.03       -2.76     18.91 o
   4   4 -20        5.62        7.20     21.36 o
   5   4 -20       26.66       10.30     23.39 o
   6   4 -20       18.28       25.73     25.02 o
   7   4 -20        7.48       25.54     25.86 o
   8   4 -20        1.93      -15.04     34.83 o
  -3   5 -20       24.96       37.20     29.10 o
  -2   5 -20       18.64       24.41     23.21 o
  -1   5 -20       10.77       12.16     22.91 o
   0   5 -20        3.51       -3.54     20.15 o
   1   5 -20       35.17       45.86     23.64 o
   2   5 -20        0.36      -15.79     20.51 o
   3   5 -20      110.71      121.16     31.10 o
   4   5 -20       59.23       28.89     25.74 o
 -10   1 -19       41.67       26.72     25.19 o
  -9   1 -19       58.54       53.85     19.73 o
  -8   1 -19       12.07       12.26     15.76 o
  -7   1 -19       90.33      121.54     27.32 o
  -6   1 -19      153.22      169.06     27.80 o
  -5   1 -19      467.38      487.58     41.73 o
  -4   1 -19      593.45      664.55     35.02 o
  -3   1 -19      329.41      332.50     32.97 o
  -2   1 -19      253.50      261.06     18.69 o
  -1   1 -19      485.17      521.16     29.10 o
   0   1 -19      239.89      236.22     17.20 o
   1   1 -19      177.27      157.71     14.96 o
   2   1 -19      428.35      443.03     25.55 o
   3   1 -19      314.83      313.95     26.74 o
   4   1 -19      513.88      475.74     32.05 o
   5   1 -19       15.12       11.56     12.03 o
   6   1 -19       18.28       -3.19     26.02 o
   7   1 -19      106.63       77.36     26.25 o
   8   1 -19      215.60      199.74     36.39 o
   9   1 -19        5.91       12.62     33.45 o
  10   1 -19        6.29       24.56     27.42 o
  11   1 -19       42.10       65.16     32.71 o
  12   1 -19        0.21        9.56     32.33 o
 -10   2 -19       10.27       34.26     30.49 o
  -9   2 -19       29.56        3.08     29.52 o
  -8   2 -19       25.78       -6.39     33.84 o
  -7   2 -19       89.52      100.89     26.76 o
  -6   2 -19       94.89      109.97     25.61 o
  -5   2 -19       61.58       53.46     19.46 o
  -4   2 -19        4.51      -12.80     12.80 o
  -3   2 -19        8.98       17.32     10.47 o
  -2   2 -19       96.68       96.03     15.79 o
  -1   2 -19      179.29      158.98     19.73 o
   0   2 -19      118.59      118.77     19.80 o
   1   2 -19      225.03      231.44     27.20 o
   2   2 -19       39.34       41.05     11.31 o
   3   2 -19      197.67      223.91     21.76 o
   4   2 -19       65.58       74.46     13.25 o
   5   2 -19      105.84       79.00     23.82 o
   6   2 -19       50.43       44.32     17.80 o
   7   2 -19       11.86       11.73     18.34 o
   8   2 -19       18.02       16.51     23.51 o
   9   2 -19       25.15       17.59     30.48 o
  10   2 -19        7.81        9.10     40.37 o
  11   2 -19        7.13       -1.19     40.37 o
  -9   3 -19        4.53       44.35     37.08 o
  -8   3 -19       18.50       23.66     25.68 o
  -7   3 -19       91.97       77.12     31.21 o
  -6   3 -19       45.11        8.31     27.71 o
  -5   3 -19      146.91      215.91     35.81 o
  -4   3 -19       67.49       46.41     19.44 o
  -3   3 -19       76.44       27.62     24.56 o
  -2   3 -19       90.12       53.93     29.04 o
  -1   3 -19       75.84       99.21     30.82 o
   0   3 -19      316.82      256.33     27.66 o
   1   3 -19      118.70      107.08     17.17 o
   2   3 -19      121.08      100.41     17.68 o
   3   3 -19      100.50      111.31     21.01 o
   4   3 -19      155.12      125.88     22.83 o
   5   3 -19       90.39       54.39     22.03 o
   6   3 -19       76.02       69.94     26.03 o
   7   3 -19        1.04      -22.14     22.92 o
   8   3 -19       36.48       68.87     51.46 o
   9   3 -19       43.43       17.81     39.98 o
  10   3 -19       15.50       32.46     42.75 o
  -7   4 -19       34.75      -15.44     44.33 o
  -6   4 -19       25.79       23.75     39.58 o
  -5   4 -19        2.23        5.06     22.25 o
  -4   4 -19       57.67       75.95     30.05 o
  -3   4 -19      172.66      139.20     24.87 o
  -2   4 -19      128.73       92.30     27.76 o
  -1   4 -19       53.25       66.79     20.93 o
   0   4 -19       58.93       34.11     18.65 o
   1   4 -19       39.85       31.86     23.84 o
   2   4 -19       78.02       94.33     21.28 o
   3   4 -19       74.08       71.55     20.08 o
   4   4 -19       16.80       25.61     20.56 o
   5   4 -19       15.98        5.30     21.53 o
   6   4 -19       31.46       21.70     51.85 o
   7   4 -19        6.70        4.90     28.14 o
   8   4 -19       24.74       61.35     49.87 o
  -4   5 -19        9.31       18.77     27.56 o
  -3   5 -19       80.02       45.30     26.08 o
  -2   5 -19        7.44       36.66     24.79 o
  -1   5 -19       11.13       -9.25     20.38 o
   0   5 -19       10.25       -4.18     23.47 o
   1   5 -19       26.73       29.35     24.50 o
   2   5 -19       32.06       36.24     25.55 o
   3   5 -19        6.26       31.01     22.34 o
   4   5 -19       12.02       23.97     26.41 o
   5   5 -19        1.73      -22.99     22.99 o
 -11   0 -18       13.14       -1.58     44.33 o
 -10   0 -18       62.33       37.21     43.54 o
  -9   0 -18      139.02       51.06     34.04 o
  -8   0 -18      348.56      317.33     46.49 o
  -7   0 -18      100.15      101.78     64.12 o
  -6   0 -18      266.53      265.85     39.48 o
  -5   0 -18       67.87       61.63     19.84 o
  -4   0 -18       11.96        2.55     10.88 o
  -3   0 -18      116.37      135.79     19.95 o
  -2   0 -18       30.82       17.53      9.80 o
  -1   0 -18      207.48      220.17     17.33 o
   0   0 -18      455.63      497.30     25.44 o
   1   0 -18      322.83      338.45     26.46 o
   2   0 -18      257.15      235.25     36.12 o
   3   0 -18      357.20      352.13     43.12 o
   4   0 -18      885.07      791.64     75.87 o
   5   0 -18      914.53      806.98     76.76 o
   6   0 -18      334.38      398.48     92.62 o
   7   0 -18      117.11       69.66     31.67 o
   8   0 -18       17.11      -21.77     22.96 o
   9   0 -18      105.56       76.00     41.96 o
  10   0 -18        0.15       22.96     35.23 o
  11   0 -18       27.87       26.52     43.14 o
  12   0 -18       75.59      106.08     53.83 o
 -11   1 -18       12.01       22.17     43.14 o
 -10   1 -18       61.17       18.61     23.21 o
  -9   1 -18       24.15       48.21     23.54 o
  -8   1 -18       21.89       20.14     16.69 o
  -7   1 -18      182.34      124.41     21.47 o
  -6   1 -18       38.75       11.34     16.79 o
  -5   1 -18      594.66      625.25     38.89 o
  -4   1 -18       56.80       47.94     13.24 o
  -3   1 -18      146.20      120.32     13.68 o
  -2   1 -18        1.55        0.55      7.55 o
  -1   1 -18      250.29      252.35     17.27 o
   0   1 -18      143.39      150.65     17.41 o
   1   1 -18       62.49       61.15     10.41 o
   2   1 -18      172.00      206.48     29.87 o
   3   1 -18      796.08      818.60     47.42 o
   4   1 -18      145.99      160.93     23.37 o
   5   1 -18      226.22      278.35     45.88 o
   6   1 -18      520.07      475.58     41.66 o
   7   1 -18       54.15       30.65     17.31 o
   8   1 -18       99.25       59.82     26.17 o
   9   1 -18       11.41       37.40     25.47 o
  10   1 -18        6.65       11.93     23.72 o
  11   1 -18        9.02       40.50     54.03 o
  12   1 -18       30.75       71.77     38.47 o
 -10   2 -18       24.15        7.52     41.56 o
  -9   2 -18       22.62      -12.67     33.25 o
  -8   2 -18       35.13        2.13     20.26 o
  -7   2 -18      106.51       60.92     22.79 o
  -6   2 -18      136.10      111.40     22.68 o
  -5   2 -18        2.79       16.86     13.49 o
  -4   2 -18        2.94       -0.99     11.52 o
  -3   2 -18       11.26       21.42     10.22 o
  -2   2 -18       17.51       10.84      9.56 o
  -1   2 -18        5.31        6.04      9.82 o
   0   2 -18       30.93       26.60      9.79 o
   1   2 -18      126.48      117.49     14.37 o
   2   2 -18      410.86      410.33     35.25 o
   3   2 -18       58.91       68.43     11.56 o
   4   2 -18      165.54      175.37     16.62 o
   5   2 -18      202.68      199.74     23.54 o
   6   2 -18       42.07       43.77     17.10 o
   7   2 -18      259.53      194.89     28.54 o
   8   2 -18       11.87       -2.28     27.11 o
   9   2 -18       20.84       52.10     28.36 o
  10   2 -18        6.36       51.46     39.58 o
  11   2 -18       10.65       36.02     41.96 o
  -9   3 -18       78.23      117.82     55.81 o
  -8   3 -18       64.65       -2.27     26.63 o
  -7   3 -18      122.71      112.78     35.38 o
  -6   3 -18        7.18      -19.33     20.80 o
  -5   3 -18      146.08      122.42     27.46 o
  -4   3 -18       29.16       16.77     16.43 o
  -3   3 -18       16.45       22.41     14.28 o
  -2   3 -18       42.17       20.03     15.97 o
  -1   3 -18       62.99       57.17     14.13 o
   0   3 -18       30.45       26.85     11.93 o
   1   3 -18      148.63      105.16     16.10 o
   2   3 -18       45.39       40.32     14.34 o
   3   3 -18       89.88       70.36     15.75 o
   4   3 -18       93.12       73.19     18.95 o
   5   3 -18       99.77       70.91     19.35 o
   6   3 -18       12.10       14.40     22.96 o
   7   3 -18       47.84       46.59     33.05 o
   8   3 -18        4.66       -8.27     23.92 o
   9   3 -18       17.48       89.06     51.85 o
  10   3 -18       30.94       74.41     49.48 o
  -7   4 -18       36.29       15.44     47.89 o
  -6   4 -18       30.43       35.83     26.72 o
  -5   4 -18       17.69       20.15     19.18 o
  -4   4 -18       31.52       41.02     42.95 o
  -3   4 -18      141.59      178.33     32.33 o
  -2   4 -18      155.81      127.04     39.19 o
  -1   4 -18       21.57       18.06     15.54 o
   0   4 -18       74.85       89.39     19.36 o
   1   4 -18        8.37       20.43     14.68 o
   2   4 -18       52.01       51.01     16.72 o
   3   4 -18       33.29       32.37     17.69 o
   4   4 -18        7.33       17.02     16.61 o
   5   4 -18       17.68       21.73     29.69 o
   6   4 -18       23.10       46.60     26.72 o
   7   4 -18       38.99       34.40     25.64 o
   8   4 -18        9.15       51.13     27.56 o
  -4   5 -18       16.66       -1.14     20.12 o
  -3   5 -18       57.05       25.33     24.63 o
  -2   5 -18       13.15       14.22     21.66 o
  -1   5 -18        6.88       22.45     17.84 o
   0   5 -18        0.34       -5.54     15.60 o
   1   5 -18       10.58       13.86     16.20 o
   2   5 -18       21.00       55.53     18.78 o
   3   5 -18        2.14       27.34     21.87 o
   4   5 -18       17.03       59.15     71.84 o
   5   5 -18       21.15       28.47     26.06 o
 -11   1 -17        1.88       -8.74     27.19 o
 -10   1 -17       17.55      -10.40     23.75 o
  -9   1 -17       33.59       22.85     19.72 o
  -8   1 -17       30.69       29.30     18.84 o
  -7   1 -17      113.16       69.24     19.11 o
  -6   1 -17      372.36      357.78     27.34 o
  -5   1 -17      206.34      275.26     29.30 o
  -4   1 -17      107.37       87.82     18.23 o
  -3   1 -17       17.02       17.63      8.12 o
  -2   1 -17      427.10      506.57     24.41 o
  -1   1 -17      369.32      442.97     22.18 o
   0   1 -17      370.53      392.96     20.50 o
   1   1 -17       84.01       70.33     11.41 o
   2   1 -17       89.00       83.69     13.55 o
   3   1 -17      519.98      566.25     39.70 o
   4   1 -17      398.27      323.63     40.85 o
   5   1 -17      323.28      296.98     24.99 o
   6   1 -17      140.66      157.68     26.22 o
   7   1 -17      279.98      224.94     28.54 o
   8   1 -17       42.87       67.63     25.74 o
   9   1 -17      123.02       25.44     21.22 o
  10   1 -17       47.87       42.23     28.85 o
  11   1 -17        6.36       21.25     33.25 o
  12   1 -17        8.93       27.34     32.97 o
 -10   2 -17       13.14      -15.44     30.87 o
  -9   2 -17       16.50       15.44     38.79 o
  -8   2 -17        5.04        5.40     23.55 o
  -7   2 -17       29.38       15.90     19.37 o
  -6   2 -17      135.48      103.92     19.46 o
  -5   2 -17        9.18        4.24     11.05 o
  -4   2 -17       79.63       77.60     12.65 o
  -3   2 -17      140.73      131.58     14.52 o
  -2   2 -17       51.46       45.22     11.81 o
  -1   2 -17       18.83       -7.16      9.73 o
   0   2 -17       30.74       14.19     12.79 o
   1   2 -17      175.40      193.31     17.60 o
   2   2 -17      419.55      442.95     23.94 o
   3   2 -17     1059.83     1011.22     36.26 o
   4   2 -17       82.15       62.20     11.28 o
   5   2 -17       36.52       42.55     11.85 o
   6   2 -17      165.93      152.86     32.68 o
   7   2 -17        1.28        6.09     15.13 o
   8   2 -17      202.77      153.18     27.20 o
   9   2 -17       19.91      -18.88     18.88 o
  10   2 -17        0.67       -7.60     28.12 o
  11   2 -17       16.60      -16.62     36.02 o
  -9   3 -17       14.62       17.02     43.54 o
  -8   3 -17        1.69       -8.70     22.22 o
  -7   3 -17       35.15       -2.01     20.68 o
  -6   3 -17       14.10      -11.07     12.56 o
  -5   3 -17       60.71       47.41     18.26 o
  -4   3 -17       12.40       37.82     14.01 o
  -3   3 -17       38.66       37.16     14.48 o
  -2   3 -17       11.49        6.04     11.08 o
  -1   3 -17      146.30      167.64     17.53 o
   0   3 -17       30.01       24.61     11.43 o
   1   3 -17       89.67       97.75     14.64 o
   2   3 -17       48.90       38.19     12.33 o
   3   3 -17      155.80      135.64     17.22 o
   4   3 -17       18.89        9.21     11.77 o
   5   3 -17      209.54      242.15     27.22 o
   6   3 -17       38.51       55.94     23.75 o
   7   3 -17       57.20       80.83     28.30 o
   8   3 -17        5.78       -2.77     57.19 o
   9   3 -17        3.72      -25.33     25.33 o
  10   3 -17        9.67      -13.46     43.14 o
  -8   4 -17        8.81        9.10     33.13 o
  -7   4 -17       38.61       42.75     41.96 o
  -6   4 -17       50.55       25.84     61.15 o
  -5   4 -17       37.56       62.05     19.66 o
  -4   4 -17       26.51       50.58     19.49 o
  -3   4 -17       86.18       80.18     21.60 o
  -2   4 -17       48.07       -1.01     18.80 o
  -1   4 -17       10.37        7.12     14.94 o
   0   4 -17       35.02       19.22     14.60 o
   1   4 -17       10.17       -6.13     14.04 o
   2   4 -17       12.78        4.13     13.47 o
   3   4 -17       65.21       54.00     16.40 o
   4   4 -17       30.43        7.46     15.50 o
   5   4 -17       37.57       38.51     17.88 o
   6   4 -17       43.48       37.18     22.52 o
   7   4 -17       38.81       38.27     28.80 o
   8   4 -17       21.24       20.75     26.16 o
   9   4 -17       11.92       30.48     41.96 o
  -5   5 -17       64.79       40.61     22.79 o
  -4   5 -17        5.68       11.97     27.71 o
  -3   5 -17       29.51       23.40     22.77 o
  -2   5 -17        6.54        5.62     16.28 o
  -1   5 -17       18.07       42.02     18.80 o
   0   5 -17        2.37       13.54     16.49 o
   1   5 -17        1.71      -14.98     14.98 o
   2   5 -17       75.07       54.13     18.78 o
   3   5 -17       32.87       28.75     17.46 o
   4   5 -17       58.91       39.03     22.48 o
   5   5 -17       21.14       31.92     26.32 o
   6   5 -17        6.30       17.25     26.27 o
 -11   0 -16       30.13       48.29     38.39 o
 -10   0 -16        4.47       42.75     36.41 o
  -9   0 -16       92.93      106.87     43.94 o
  -8   0 -16      275.31      229.97     54.62 o
  -7   0 -16       91.68       58.58     30.08 o
  -6   0 -16      239.75      255.92     65.08 o
  -5   0 -16      448.36      474.26     26.74 o
  -4   0 -16      763.45      975.99     45.13 o
  -3   0 -16     3302.22     3399.02     89.17 o
  -2   0 -16      847.09      966.84     53.90 o
  -1   0 -16     2501.43     2869.37     85.07 o
   0   0 -16     1363.91     1396.41     61.48 o
   1   0 -16     2091.81     2311.04     82.46 o
   2   0 -16     1565.00     1677.06    104.68 o
   3   0 -16      708.45      731.49     40.12 o
   4   0 -16      679.90     1078.87     80.75 o
   5   0 -16     2098.02     2265.06    218.09 o
   6   0 -16      226.81      118.81     58.78 o
   7   0 -16      354.01      226.08     31.18 o
   8   0 -16      197.65       81.54     36.41 o
   9   0 -16       51.48      102.12     39.58 o
  10   0 -16      109.92       25.73     37.60 o
  11   0 -16      129.93       82.33     43.14 o
  12   0 -16      106.21      100.93     54.23 o
 -11   1 -16        3.57        1.07     29.65 o
 -10   1 -16       24.37        6.14     21.30 o
  -9   1 -16       12.34       40.03     24.70 o
  -8   1 -16       12.76       52.62     24.59 o
  -7   1 -16      250.87      232.34     31.68 o
  -6   1 -16      144.64      160.35     18.28 o
  -5   1 -16      398.82      471.71     23.85 o
  -4   1 -16       16.28       27.70      8.59 o
  -3   1 -16      574.95      612.25     24.26 o
  -2   1 -16      269.93      294.04     16.44 o
  -1   1 -16      798.87      767.32     27.89 o
   0   1 -16      210.03      224.72     18.55 o
   1   1 -16       79.21       78.91     10.18 o
   2   1 -16      376.89      380.29     21.71 o
   3   1 -16      179.38      207.13     16.54 o
   4   1 -16      352.86      374.36     28.62 o
   5   1 -16      240.02      274.05     29.48 o
   6   1 -16      138.27      114.50     17.22 o
   7   1 -16       26.83       32.24     16.47 o
   8   1 -16       78.08       84.44     26.17 o
   9   1 -16       66.20       53.71     22.95 o
  10   1 -16        4.28       -1.26     26.12 o
  11   1 -16        6.18       25.59     29.52 o
  12   1 -16       30.36       19.60     34.28 o
 -11   2 -16       17.11       31.67     43.54 o
 -10   2 -16       88.53       97.37     53.04 o
  -9   2 -16      102.79       20.98     38.79 o
  -8   2 -16       47.36       58.29     20.39 o
  -7   2 -16       67.42       55.79     24.89 o
  -6   2 -16      153.11      208.09     26.79 o
  -5   2 -16      143.57      182.89     16.09 o
  -4   2 -16       14.07        6.11      9.15 o
  -3   2 -16     1013.33      994.25     34.46 o
  -2   2 -16     1247.28     1205.77     42.28 o
  -1   2 -16     1021.47     1009.64     38.76 o
   0   2 -16      783.81      815.09     28.66 o
   1   2 -16      451.19      479.77     21.59 o
   2   2 -16       66.71       61.16     12.32 o
   3   2 -16      609.49      629.75     34.07 o
   4   2 -16      456.70      433.02     26.52 o
   5   2 -16      127.83       95.64     16.22 o
   6   2 -16      313.17      265.64     24.38 o
   7   2 -16      448.42      490.82     54.02 o
   8   2 -16      123.30       56.48     46.06 o
   9   2 -16       91.44      100.10     44.73 o
  10   2 -16       20.17       21.69     26.36 o
  11   2 -16        6.26      -39.19     39.19 o
  12   2 -16        6.39       71.25     59.37 o
 -10   3 -16        7.16       -1.19     43.14 o
  -9   3 -16        6.15       42.35     39.58 o
  -8   3 -16       21.35       27.71     33.64 o
  -7   3 -16        2.43       -5.37     17.40 o
  -6   3 -16       10.39        2.95     14.72 o
  -5   3 -16       32.18       42.59     15.97 o
  -4   3 -16       37.77       52.54     15.45 o
  -3   3 -16       14.97       41.78     11.57 o
  -2   3 -16       10.20        7.77     10.55 o
  -1   3 -16      179.42      178.33     24.24 o
   0   3 -16       83.07       80.91     12.85 o
   1   3 -16      230.35      228.57     18.50 o
   2   3 -16      204.12      178.91     27.59 o
   3   3 -16       22.22       24.26     11.34 o
   4   3 -16      209.59      214.28     20.60 o
   5   3 -16      181.13      180.96     19.81 o
   6   3 -16       38.13       27.31     17.19 o
   7   3 -16       54.83       32.61     22.47 o
   8   3 -16       35.28       38.96     26.15 o
   9   3 -16        5.15       24.94     39.19 o
  10   3 -16       24.45       21.37     34.04 o
  11   3 -16        6.75        0.79     53.83 o
  -8   4 -16       16.13        5.82     26.23 o
  -7   4 -16       44.50       28.67     21.78 o
  -6   4 -16       33.91       81.16     27.88 o
  -5   4 -16      123.86      132.35     24.45 o
  -4   4 -16       36.94        7.78     14.95 o
  -3   4 -16       28.81        9.18     14.70 o
  -2   4 -16       69.36       68.11     18.23 o
  -1   4 -16       23.18       10.96     13.63 o
   0   4 -16       67.74       63.74     15.30 o
   1   4 -16       30.53       29.55     17.67 o
   2   4 -16      193.18      212.14     23.42 o
   3   4 -16       13.05       12.61     14.52 o
   4   4 -16      143.94      171.05     22.95 o
   5   4 -16      110.79      114.29     22.03 o
   6   4 -16       16.17       -6.84     33.45 o
   7   4 -16        3.01      -20.65     22.39 o
   8   4 -16       25.18       60.09     33.45 o
   9   4 -16        0.87       36.02     43.94 o
  -5   5 -16        3.38      -10.26     18.00 o
  -4   5 -16        6.00        6.12     21.25 o
  -3   5 -16        8.07       -9.69     16.14 o
  -2   5 -16        4.33        2.16     21.03 o
  -1   5 -16       31.21       39.80     17.27 o
   0   5 -16       44.28       22.85     14.45 o
   1   5 -16       17.83       19.43     14.79 o
   2   5 -16       20.69       28.81     20.22 o
   3   5 -16        4.46       -2.02     15.42 o
   4   5 -16        4.10       -0.40     15.74 o
   5   5 -16        6.11       23.10     23.35 o
   6   5 -16        6.62      -10.21     23.76 o
 -11   1 -15       48.98       47.53     30.69 o
 -10   1 -15       53.73       32.74     27.84 o
  -9   1 -15       18.38       23.42     23.11 o
  -8   1 -15       23.74       18.15     33.84 o
  -7   1 -15      196.61      162.12     40.17 o
  -6   1 -15     1086.57     1124.13     51.33 o
  -5   1 -15      510.83      553.85     33.38 o
  -4   1 -15      433.86      477.11     24.13 o
  -3   1 -15      186.88      220.30     14.29 o
  -2   1 -15      573.54      704.40     24.60 o
  -1   1 -15      888.17      860.39     26.14 o
   0   1 -15      862.94      855.84     25.67 o
   1   1 -15      183.14      247.24     14.07 o
   2   1 -15      162.03      204.43     14.49 o
   3   1 -15      791.10      898.04     33.58 o
   4   1 -15      240.10      265.18     20.54 o
   5   1 -15      416.93      417.45     28.18 o
   6   1 -15       45.19      101.59     15.63 o
   7   1 -15      575.89      690.10     59.32 o
   8   1 -15       16.00       64.59     18.63 o
   9   1 -15       32.72       50.89     22.62 o
  10   1 -15       32.87       39.70     25.86 o
  11   1 -15       35.97       62.92     32.21 o
  12   1 -15       57.00       64.15     36.34 o
 -11   2 -15        3.07       -6.73     32.85 o
 -10   2 -15        8.75      -22.17     34.83 o
  -9   2 -15       14.43       -5.15     26.52 o
  -8   2 -15       38.54       10.58     20.13 o
  -7   2 -15       27.50       56.74     15.75 o
  -6   2 -15      132.01      158.79     20.86 o
  -5   2 -15      158.46      176.44     27.40 o
  -4   2 -15      558.89      592.87     25.81 o
  -3   2 -15      862.52      901.89     32.64 o
  -2   2 -15      215.76      260.42     17.21 o
  -1   2 -15      339.72      359.80     26.56 o
   0   2 -15      116.28      139.04     17.64 o
   1   2 -15      103.10      112.54     10.79 o
   2   2 -15       84.77      124.84     11.45 o
   3   2 -15      241.17      259.08     17.56 o
   4   2 -15      186.20      270.84     18.19 o
   5   2 -15      254.68      276.80     23.03 o
   6   2 -15       41.48       48.15     14.34 o
   7   2 -15       35.85       48.34     18.29 o
   8   2 -15       84.10      111.33     32.49 o
   9   2 -15       28.68       -7.10     21.06 o
  10   2 -15        0.19       54.58     26.44 o
  11   2 -15        1.71      -18.21     40.77 o
  12   2 -15       37.43       55.81     48.29 o
 -10   3 -15       18.58       15.04     41.16 o
  -9   3 -15       30.09       46.71     40.37 o
  -8   3 -15       72.17      103.31     47.50 o
  -7   3 -15       26.56       21.86     22.25 o
  -6   3 -15       30.02       49.08     15.78 o
  -5   3 -15      142.35      144.32     21.51 o
  -4   3 -15      320.41      362.33     23.47 o
  -3   3 -15      148.74      154.70     17.96 o
  -2   3 -15      336.63      394.29     29.97 o
  -1   3 -15       83.89      101.82     13.70 o
   0   3 -15      228.54      250.43     20.40 o
   1   3 -15       56.43       85.22     15.99 o
   2   3 -15      129.58      137.23     14.74 o
   3   3 -15      629.96      621.63     36.00 o
   4   3 -15      142.34      130.37     16.57 o
   5   3 -15       66.06      110.39     24.05 o
   6   3 -15       28.22       51.90     16.83 o
   7   3 -15       73.85       75.63     26.12 o
   8   3 -15       28.97       53.81     27.90 o
   9   3 -15        5.44       20.85     26.60 o
  10   3 -15        6.16      -13.06     41.16 o
  11   3 -15       21.45       17.42     44.33 o
  -8   4 -15        5.89       17.18     29.81 o
  -7   4 -15       10.24       15.35     19.96 o
  -6   4 -15        3.72       11.03     14.93 o
  -5   4 -15      164.37      216.74     26.43 o
  -4   4 -15      220.41      228.51     26.81 o
  -3   4 -15       33.90       29.24     24.08 o
  -2   4 -15       37.47       19.31     14.25 o
  -1   4 -15       89.46       91.31     17.56 o
   0   4 -15       71.05       46.99     14.89 o
   1   4 -15       67.59       42.67     14.62 o
   2   4 -15       81.96       73.80     16.74 o
   3   4 -15      119.04       80.00     16.04 o
   4   4 -15       77.05       70.85     17.12 o
   5   4 -15      184.72      200.38     24.59 o
   6   4 -15       29.40       26.87     15.21 o
   7   4 -15        8.16        5.65     20.69 o
   8   4 -15        2.14       -2.84     22.19 o
   9   4 -15       27.16       41.50     29.80 o
  -6   5 -15        5.93       37.18     28.39 o
  -5   5 -15       11.45       12.35     18.30 o
  -4   5 -15       14.35       18.07     49.08 o
  -3   5 -15       18.26       14.93     17.42 o
  -2   5 -15       14.88       21.53     14.93 o
  -1   5 -15       97.43       86.21     18.92 o
   0   5 -15       61.33       50.17     15.46 o
   1   5 -15       19.30       17.65     14.02 o
   2   5 -15       11.72       23.67     15.56 o
   3   5 -15       17.88       -6.55     13.45 o
   4   5 -15       22.81       28.54     17.67 o
   5   5 -15       16.66       20.74     17.05 o
   6   5 -15        3.78       14.30     20.28 o
   7   5 -15        3.42       -0.03     25.42 o
 -12   0 -14        4.51       -3.56     36.41 o
 -11   0 -14       70.70      -13.46     35.62 o
 -10   0 -14       25.16      -24.94     24.94 o
  -9   0 -14        6.09        9.90     31.67 o
  -8   0 -14       43.17       91.43     39.19 o
  -7   0 -14      296.66      402.94     64.91 o
  -6   0 -14      339.74      437.33     33.61 o
  -5   0 -14      153.54      223.96     31.19 o
  -4   0 -14      224.09      271.26     24.00 o
  -3   0 -14      143.36      346.11     21.10 o
  -2   0 -14      443.46      630.88     28.24 o
  -1   0 -14      248.57      273.17     18.48 o
   0   0 -14      231.35      280.61     21.79 o
   1   0 -14      610.93      588.21     41.88 o
   2   0 -14      391.68      368.83     41.44 o
   3   0 -14     1572.42     1616.83     62.72 o
   4   0 -14     1770.80     1767.27     82.80 o
   5   0 -14       21.72       33.01     20.86 o
   6   0 -14       88.14       31.69     32.65 o
   7   0 -14      388.01      432.31     40.97 o
   8   0 -14       74.69       37.21     29.29 o
   9   0 -14      555.58      441.33     73.23 o
  10   0 -14       15.32       10.69     32.06 o
  11   0 -14        6.02      -28.10     34.04 o
  12   0 -14        6.86       44.33     46.31 o
  13   0 -14       45.43       58.18     57.39 o
 -12   1 -14        0.69       23.35     42.35 o
 -11   1 -14       18.28       -6.43     34.63 o
 -10   1 -14       26.87       51.22     27.95 o
  -9   1 -14      128.88      152.73     40.97 o
  -8   1 -14      103.50       85.64     25.15 o
  -7   1 -14      297.08      353.30     57.99 o
  -6   1 -14      106.71      149.28     14.35 o
  -5   1 -14      152.60      203.53     19.76 o
  -4   1 -14        2.62       65.68      9.67 o
  -3   1 -14       89.55      107.69     10.63 o
  -2   1 -14        0.23        8.40      5.57 o
  -1   1 -14       41.63       96.24      9.65 o
   0   1 -14      198.91      245.05     16.18 o
   1   1 -14      417.34      460.27     24.70 o
   2   1 -14      769.97      748.37     30.08 o
   3   1 -14      107.43      114.61     11.14 o
   4   1 -14      221.58      234.35     17.08 o
   5   1 -14      502.15      468.38     25.65 o
   6   1 -14      448.36      456.93     62.62 o
   7   1 -14      264.34      265.79     24.48 o
   8   1 -14      471.80      431.05     38.14 o
   9   1 -14       57.91       37.65     33.84 o
  10   1 -14       81.68       67.67     53.63 o
  11   1 -14        3.56       -2.08     28.23 o
  12   1 -14        0.92       13.91     31.73 o
  13   1 -14       44.24       91.28     41.03 o
 -11   2 -14       18.80        3.17     38.39 o
 -10   2 -14      113.72      210.97     60.96 o
  -9   2 -14       94.24      102.07     38.79 o
  -8   2 -14      188.61      194.02     38.36 o
  -7   2 -14       89.21      107.26     18.49 o
  -6   2 -14      161.48      229.57     21.06 o
  -5   2 -14      604.41      620.78     44.22 o
  -4   2 -14      617.15      710.15     27.55 o
  -3   2 -14      138.86      171.06     14.61 o
  -2   2 -14      215.93      264.80     18.75 o
  -1   2 -14      278.51      278.84     20.41 o
   0   2 -14      226.39      214.38     16.84 o
   1   2 -14       40.15       54.88      8.64 o
   2   2 -14       20.02       62.79      8.77 o
   3   2 -14       95.33      122.92     11.02 o
   4   2 -14      319.17      344.74     23.42 o
   5   2 -14      535.67      539.18     32.36 o
   6   2 -14       23.84       84.95     17.20 o
   7   2 -14      371.11      452.71     31.93 o
   8   2 -14       79.98       34.97     17.37 o
   9   2 -14       18.89       10.77     22.25 o
  10   2 -14        8.70        4.24     28.00 o
  11   2 -14       10.97      115.58     52.64 o
  12   2 -14       14.21       16.73     25.24 o
 -10   3 -14       37.73       60.16     46.31 o
  -9   3 -14       24.20       45.91     36.41 o
  -8   3 -14       16.55       51.06     31.67 o
  -7   3 -14        6.42       17.77     18.82 o
  -6   3 -14      262.68      296.73     30.60 o
  -5   3 -14      221.96      294.37     22.74 o
  -4   3 -14       74.08       71.38     14.39 o
  -3   3 -14       50.69       51.12     11.87 o
  -2   3 -14       91.67      112.04     13.71 o
  -1   3 -14      107.81      134.98     13.87 o
   0   3 -14       31.91       33.37      9.98 o
   1   3 -14       59.48       67.16     11.34 o
   2   3 -14      195.05      218.34     17.08 o
   3   3 -14      332.43      286.37     20.12 o
   4   3 -14       95.01       89.86     13.53 o
   5   3 -14       14.63       31.08     11.87 o
   6   3 -14      300.29      348.35     26.90 o
   7   3 -14       75.52      107.33     21.21 o
   8   3 -14       47.70       36.57     28.50 o
   9   3 -14        2.63      -21.97     21.97 o
  10   3 -14        0.32        9.10     43.54 o
  11   3 -14       15.97       32.46     41.16 o
  -8   4 -14       60.55       13.46     35.23 o
  -7   4 -14        5.36        3.57     19.87 o
  -6   4 -14      295.50      336.37     28.72 o
  -5   4 -14       83.86      135.29     32.68 o
  -4   4 -14      107.94       87.03     20.03 o
  -3   4 -14       10.02       20.30     13.46 o
  -2   4 -14        7.68       15.82     13.26 o
  -1   4 -14       38.90       31.99     15.94 o
   0   4 -14       80.37       64.38     19.37 o
   1   4 -14       34.83       24.42     16.45 o
   2   4 -14       30.72       33.72     13.25 o
   3   4 -14       47.33       34.49     14.63 o
   4   4 -14       46.69       30.00     14.09 o
   5   4 -14       33.31       31.06     17.21 o
   6   4 -14       37.86       25.07     16.35 o
   7   4 -14       13.91       38.43     25.00 o
   8   4 -14       14.95       20.78     25.35 o
   9   4 -14        6.59        7.52     23.92 o
  -6   5 -14       14.28       15.58     30.64 o
  -5   5 -14        8.61       12.95     21.41 o
  -4   5 -14        4.51        2.48     14.81 o
  -3   5 -14       26.64       30.09     16.41 o
  -2   5 -14       68.97       71.11     17.98 o
  -1   5 -14       74.05       46.40     21.44 o
   0   5 -14       28.89       38.82     14.06 o
   1   5 -14       44.56       47.29     19.55 o
   2   5 -14       11.28       27.51     13.50 o
   3   5 -14       14.86       23.76     15.25 o
   4   5 -14       18.65        8.17     14.89 o
   5   5 -14        2.91        0.27     14.96 o
   6   5 -14        6.22      -15.36     18.64 o
   7   5 -14        4.26       -3.42     21.81 o
 -12   1 -13       28.76      -20.42     25.17 o
 -11   1 -13       25.68       34.70     28.22 o
 -10   1 -13       38.59       47.68     23.79 o
  -9   1 -13        4.45      -15.97     15.97 o
  -8   1 -13       16.29       68.39     23.49 o
  -7   1 -13      108.20      103.59     20.56 o
  -6   1 -13      227.26      263.36     20.70 o
  -5   1 -13      246.81      207.35     17.26 o
  -4   1 -13      251.06      289.03     15.45 o
  -3   1 -13       69.61       76.95     10.96 o
  -2   1 -13      172.56      200.21     13.58 o
  -1   1 -13      888.20      899.05     24.25 o
   0   1 -13      117.31      139.78      9.12 o
   1   1 -13       17.10       34.78      7.73 o
   2   1 -13       47.62       40.47      7.91 o
   3   1 -13     2227.03     2410.25     53.97 o
   4   1 -13     1118.07     1068.58     30.10 o
   5   1 -13     1144.56     1083.47     37.77 o
   6   1 -13      197.00      222.81     18.27 o
   7   1 -13       35.48       34.03     12.66 o
   8   1 -13      101.35       84.89     20.39 o
   9   1 -13      478.39      423.83     51.89 o
  10   1 -13       90.03       93.25     31.25 o
  11   1 -13       10.11        0.49     24.62 o
  12   1 -13       48.09       23.30     30.29 o
  13   1 -13       22.03       15.59     34.31 o
 -11   2 -13        3.71      -14.65     32.06 o
 -10   2 -13       16.23       43.54     42.35 o
  -9   2 -13      104.05      122.18     45.32 o
  -8   2 -13       85.25       96.70     26.90 o
  -7   2 -13       16.78       19.04     11.98 o
  -6   2 -13      285.26      313.55     18.89 o
  -5   2 -13       78.22       94.86     13.04 o
  -4   2 -13      480.12      524.50     28.28 o
  -3   2 -13       49.88       47.94      8.08 o
  -2   2 -13        1.04       17.52      7.94 o
  -1   2 -13      321.11      315.16     20.39 o
   0   2 -13       22.93       28.61      8.65 o
   1   2 -13      163.69      182.12     12.43 o
   2   2 -13      412.26      432.16     27.25 o
   3   2 -13      318.50      325.24     16.95 o
   4   2 -13       27.88       35.25      8.58 o
   5   2 -13      273.00      298.74     20.89 o
   6   2 -13      434.94      410.62     30.16 o
   7   2 -13      488.96      536.21     34.67 o
   8   2 -13       77.23       68.55     18.85 o
   9   2 -13       40.65       44.59     20.60 o
  10   2 -13        1.31        3.01     22.88 o
  11   2 -13       60.50       18.33     31.20 o
  12   2 -13        7.39      -10.39     23.25 o
 -10   3 -13       20.14      -16.23     37.21 o
  -9   3 -13        0.91       25.33     29.69 o
  -8   3 -13       24.18       33.90     22.44 o
  -7   3 -13       93.18       74.86     19.71 o
  -6   3 -13       39.17       30.50     14.85 o
  -5   3 -13       57.16       53.87     16.71 o
  -4   3 -13      198.06      198.42     15.17 o
  -3   3 -13      122.98      135.89     14.82 o
  -2   3 -13       25.39       26.79      9.53 o
  -1   3 -13      140.38      172.17     14.80 o
   0   3 -13      182.73      172.47     14.48 o
   1   3 -13      119.37      112.64     12.79 o
   2   3 -13      247.87      232.15     17.23 o
   3   3 -13       11.80        6.91      9.35 o
   4   3 -13      372.07      343.60     21.72 o
   5   3 -13      228.49      238.91     20.95 o
   6   3 -13       26.82       26.17     12.11 o
   7   3 -13       35.00       36.57     17.14 o
   8   3 -13       39.90        3.92     22.37 o
   9   3 -13       18.63       10.25     21.38 o
  10   3 -13       23.96       32.46     35.62 o
  11   3 -13        0.82       11.48     49.08 o
  -9   4 -13       21.24       60.56     43.54 o
  -8   4 -13       12.39       16.49     28.89 o
  -7   4 -13       35.56       58.91     27.07 o
  -6   4 -13       73.07       95.10     18.78 o
  -5   4 -13      131.00      135.95     19.29 o
  -4   4 -13      135.71      117.82     20.53 o
  -3   4 -13        1.87       14.66     11.92 o
  -2   4 -13       36.19       13.33     12.20 o
  -1   4 -13       45.72       66.21     14.52 o
   0   4 -13      129.34      140.95     17.91 o
   1   4 -13       18.72       25.02     11.73 o
   2   4 -13       82.87       77.66     14.87 o
   3   4 -13       87.87       88.58     16.29 o
   4   4 -13      106.06      108.24     19.06 o
   5   4 -13      132.68      112.44     19.83 o
   6   4 -13       47.85       39.56     15.33 o
   7   4 -13        9.21       14.76     20.57 o
   8   4 -13       11.58        2.91     24.43 o
   9   4 -13        7.71       49.88     26.97 o
  10   4 -13        1.81       -1.98     40.37 o
  -6   5 -13       21.08        7.12     19.19 o
  -5   5 -13       29.65       31.99     25.40 o
  -4   5 -13       11.04       10.26     15.77 o
  -3   5 -13       10.59       12.93     14.53 o
  -2   5 -13       11.61       12.85     12.67 o
  -1   5 -13        1.98      -10.46     12.27 o
   0   5 -13       23.62       29.43     13.93 o
   1   5 -13       32.21       25.76     13.20 o
   2   5 -13       16.57       21.25     13.56 o
   3   5 -13       26.02        8.41     12.43 o
   4   5 -13        8.70        8.03     14.68 o
   5   5 -13        3.29        1.86     14.88 o
   6   5 -13       20.13       20.74     16.80 o
   7   5 -13        1.10       12.00     24.29 o
   0   6 -13        7.54       52.81     20.52 o
   1   6 -13        2.71        7.69     26.32 o
 -12   0 -12       53.94       52.25     43.14 o
 -11   0 -12        5.18      -20.19     32.06 o
 -10   0 -12       63.68       98.16     41.56 o
  -9   0 -12      253.51      225.61     53.43 o
  -8   0 -12      406.81      356.23     64.12 o
  -7   0 -12      178.92      172.83     23.59 o
  -6   0 -12      447.34      461.46     34.51 o
  -5   0 -12      831.28      890.59     36.02 o
  -4   0 -12      483.37      493.40     24.12 o
  -3   0 -12     2915.10     2837.25     75.22 o
  -2   0 -12     2695.18     2679.06     70.48 o
  -1   0 -12     4991.60     4731.40    117.22 o
   0   0 -12     6830.28     6953.17    208.62 o
   1   0 -12     2905.35     2928.94     96.06 o
   2   0 -12      488.11      505.61     43.13 o
   3   0 -12     5709.78     6220.50    229.14 o
   4   0 -12      440.06      597.80     69.27 o
   5   0 -12     2503.09     2511.02    280.83 o
   6   0 -12       62.88       23.76     12.50 o
   7   0 -12      968.70     1009.89    102.10 o
   8   0 -12      178.52      153.11     60.94 o
   9   0 -12      180.47      149.22     45.52 o
  10   0 -12       27.06       -5.94     30.08 o
  11   0 -12       61.02       45.52     38.00 o
  12   0 -12       45.65       -2.37     40.37 o
  13   0 -12       20.06       47.89     48.68 o
 -12   1 -12       28.32       35.42     32.01 o
 -11   1 -12        8.03        1.60     22.92 o
 -10   1 -12       16.72       19.36     22.03 o
  -9   1 -12       21.70       20.57     22.06 o
  -8   1 -12        8.42       20.22     19.41 o
  -7   1 -12      110.56      120.32     18.56 o
  -6   1 -12      570.46      575.32     30.07 o
  -5   1 -12      742.92      720.91     28.60 o
  -4   1 -12      571.08      586.79     32.03 o
  -3   1 -12      366.64      368.48     18.32 o
  -2   1 -12     2903.01     2875.71     55.17 o
  -1   1 -12      754.07      748.73     19.72 o
   0   1 -12     3555.79     3651.86     71.15 o
   1   1 -12     1819.52     1769.17     38.24 o
   2   1 -12      279.27      299.08     19.03 o
   3   1 -12      463.95      412.59     20.30 o
   4   1 -12      104.47      107.42      9.42 o
   5   1 -12      312.21      343.46     20.50 o
   6   1 -12      252.62      237.13     24.97 o
   7   1 -12       29.98       33.72     10.73 o
   8   1 -12      243.13      181.54     24.72 o
   9   1 -12       97.28      107.15     44.92 o
  10   1 -12       33.06        4.79     43.74 o
  11   1 -12       51.37       12.79     43.74 o
  12   1 -12       12.90       22.27     31.00 o
  13   1 -12       27.65       59.07     38.88 o
 -11   2 -12        8.09       88.27     47.89 o
 -10   2 -12       42.71       11.08     34.04 o
  -9   2 -12       36.11       43.00     22.67 o
  -8   2 -12       44.00       36.18     16.70 o
  -7   2 -12      392.94      468.50     32.27 o
  -6   2 -12      542.96      569.39     26.77 o
  -5   2 -12      302.78      323.84     18.11 o
  -4   2 -12      920.29      924.39     29.19 o
  -3   2 -12      347.68      378.34     16.75 o
  -2   2 -12      497.23      540.81     30.33 o
  -1   2 -12        6.71       -6.91      6.91 o
   0   2 -12      742.86      726.51     28.24 o
   1   2 -12     2030.84     2013.87     67.80 o
   2   2 -12     1227.50     1138.26     40.55 o
   3   2 -12      289.76      275.15     15.02 o
   4   2 -12       88.99       66.07      9.08 o
   5   2 -12      193.67      226.04     17.69 o
   6   2 -12      301.25      301.84     24.67 o
   7   2 -12      350.04      373.64     28.52 o
   8   2 -12      208.99      196.03     27.39 o
   9   2 -12      422.78      471.42     55.60 o
  10   2 -12       92.85      106.67     31.53 o
  11   2 -12       70.27      112.37     38.35 o
  12   2 -12       15.88       45.01     23.81 o
 -10   3 -12       27.53       45.91     39.19 o
  -9   3 -12       49.73       41.56     39.58 o
  -8   3 -12       17.97        4.21     20.19 o
  -7   3 -12       18.52       22.38     16.12 o
  -6   3 -12        7.22       11.79     12.22 o
  -5   3 -12      284.37      306.89     21.13 o
  -4   3 -12     1009.83     1070.22     32.58 o
  -3   3 -12      203.94      226.43     17.66 o
  -2   3 -12     2460.81     2401.39     81.74 o
  -1   3 -12      788.89      790.28     29.83 o
   0   3 -12      301.72      317.16     18.37 o
   1   3 -12      161.65      158.96     14.12 o
   2   3 -12       31.59       16.65      8.77 o
   3   3 -12       15.79       20.05      9.07 o
   4   3 -12      473.90      467.91     25.48 o
   5   3 -12      692.25      730.86     33.60 o
   6   3 -12       28.40        3.95     10.51 o
   7   3 -12      618.78      610.96     42.93 o
   8   3 -12       63.43       31.58     31.86 o
   9   3 -12       13.66       39.45     25.76 o
  10   3 -12       21.80        6.73     32.46 o
  11   3 -12        8.20      -16.62     45.12 o
  -9   4 -12       23.50        5.15     38.39 o
  -8   4 -12       22.58       32.42     33.05 o
  -7   4 -12        6.39       10.58     18.12 o
  -6   4 -12       67.65       71.00     18.62 o
  -5   4 -12       13.60       10.10     12.73 o
  -4   4 -12       14.08       17.47     12.63 o
  -3   4 -12       17.62        9.02     11.97 o
  -2   4 -12       99.98       78.47     14.95 o
  -1   4 -12       27.63        8.15     10.67 o
   0   4 -12       20.85       37.50     12.02 o
   1   4 -12       65.47       71.52     14.09 o
   2   4 -12       23.17       19.56     11.34 o
   3   4 -12       41.87       41.76     13.39 o
   4   4 -12      202.60      207.06     25.95 o
   5   4 -12      143.63      131.93     19.81 o
   6   4 -12       14.32       13.47     15.58 o
   7   4 -12       38.21       58.19     17.40 o
   8   4 -12       30.26       -9.17     21.57 o
   9   4 -12       16.14       -5.23     23.92 o
  10   4 -12        3.67       47.10     43.54 o
  -7   5 -12       32.36       26.07     24.10 o
  -6   5 -12       17.99       27.34     20.05 o
  -5   5 -12        8.23       29.53     17.20 o
  -4   5 -12       12.75        6.71     17.17 o
  -3   5 -12        1.56       10.45     12.47 o
  -2   5 -12        9.47       12.09     12.97 o
  -1   5 -12       16.98       30.14     12.22 o
   0   5 -12       34.59       36.31     13.34 o
   1   5 -12       19.84       30.66     13.85 o
   2   5 -12       77.48       88.50     18.06 o
   3   5 -12      149.70      138.52     19.33 o
   4   5 -12       32.30       44.33     16.23 o
   5   5 -12       21.62       19.91     14.72 o
   6   5 -12        3.81        0.39     14.99 o
   7   5 -12        2.68      -19.45     19.45 o
  -2   6 -12       15.14      -10.69     28.89 o
  -1   6 -12        1.81      -18.21     18.21 o
   0   6 -12        7.63       -6.68     17.31 o
   1   6 -12        4.97        5.95     17.29 o
   2   6 -12       13.53       -7.80     19.99 o
 -12   1 -11       18.94        2.65     33.05 o
 -11   1 -11      104.36       78.68     28.91 o
 -10   1 -11      145.15      161.94     35.77 o
  -9   1 -11      174.17      142.01     31.77 o
  -8   1 -11      221.28      215.02     28.94 o
  -7   1 -11      508.89      535.07     29.93 o
  -6   1 -11      143.12      128.16     28.11 o
  -5   1 -11       53.62       46.01     11.09 o
  -4   1 -11      284.46      283.95     14.14 o
  -3   1 -11     1252.81     1206.65     28.40 o
  -2   1 -11      489.75      469.39     14.59 o
  -1   1 -11      810.03      787.07     18.73 o
   0   1 -11      810.99      817.40     19.90 o
   1   1 -11      295.74      286.01     11.43 o
   2   1 -11     1293.24     1324.04     28.32 o
   3   1 -11      701.42      654.76     21.03 o
   4   1 -11      405.54      391.61     18.46 o
   5   1 -11      440.32      468.78     23.88 o
   6   1 -11      297.25      289.39     19.74 o
   7   1 -11      523.89      482.85     27.86 o
   8   1 -11       37.83       33.73     13.62 o
   9   1 -11      154.88      110.74     22.13 o
  10   1 -11       35.71       19.70     24.06 o
  11   1 -11       35.46       29.85     27.70 o
  12   1 -11        1.94       18.12     27.45 o
  13   1 -11       13.37       11.96     34.90 o
 -12   2 -11       18.08      -16.62     35.62 o
 -11   2 -11       42.51      -22.17     35.23 o
 -10   2 -11       83.04       80.75     38.79 o
  -9   2 -11       50.59       57.45     26.39 o
  -8   2 -11       33.58       11.95     15.45 o
  -7   2 -11      102.16       68.42     16.23 o
  -6   2 -11      101.49      100.53     12.92 o
  -5   2 -11      356.29      345.54     18.59 o
  -4   2 -11      690.26      704.85     26.26 o
  -3   2 -11      208.91      222.41     12.66 o
  -2   2 -11      647.73      681.39     27.14 o
  -1   2 -11      842.91      831.16     28.87 o
   0   2 -11     1234.41     1129.64     35.97 o
   1   2 -11      188.00      166.83     13.58 o
   2   2 -11      102.32       78.06      7.92 o
   3   2 -11      125.94      136.18     10.48 o
   4   2 -11      123.12       97.79      9.84 o
   5   2 -11       71.22       70.20     11.76 o
   6   2 -11      220.88      212.40     20.62 o
   7   2 -11      145.81       83.12     19.19 o
   8   2 -11      102.56      115.71     23.20 o
   9   2 -11       28.09       -1.23     15.68 o
  10   2 -11       16.43       17.65     21.13 o
  11   2 -11       12.46       15.93     18.87 o
  12   2 -11       26.88       20.87     26.52 o
 -11   3 -11       48.40      -20.98     39.98 o
 -10   3 -11       19.18       10.29     37.60 o
  -9   3 -11        6.08       16.62     34.44 o
  -8   3 -11       92.65      121.37     28.73 o
  -7   3 -11       90.41       94.26     20.58 o
  -6   3 -11      229.40      214.13     28.74 o
  -5   3 -11       45.19       41.00     11.47 o
  -4   3 -11       82.23       79.99     16.35 o
  -3   3 -11      105.97       95.70     11.51 o
  -2   3 -11     1147.58     1159.54     37.42 o
  -1   3 -11      436.33      470.46     24.88 o
   0   3 -11      870.14      862.59     29.37 o
   1   3 -11      123.45      113.42     11.46 o
   2   3 -11       78.32      102.37     11.44 o
   3   3 -11      268.69      248.12     17.07 o
   4   3 -11       13.81        8.65      9.23 o
   5   3 -11       30.45       33.70     10.86 o
   6   3 -11       21.69       17.40     11.68 o
   7   3 -11       31.18       31.48     13.60 o
   8   3 -11       17.47        0.98     22.76 o
   9   3 -11       19.60        9.44     22.50 o
  10   3 -11        3.86       15.04     42.35 o
  11   3 -11       11.03      -18.60     39.19 o
  -9   4 -11        9.55       25.33     39.98 o
  -8   4 -11       36.28       67.07     25.18 o
  -7   4 -11       85.79       68.47     20.81 o
  -6   4 -11       24.65       19.04     14.65 o
  -5   4 -11       14.46       17.60     14.34 o
  -4   4 -11      125.95      130.34     20.20 o
  -3   4 -11      130.55      115.15     17.29 o
  -2   4 -11        8.19       20.92     15.03 o
  -1   4 -11        2.09        4.84     10.01 o
   0   4 -11       48.38       35.00     12.29 o
   1   4 -11      230.20      227.54     20.46 o
   2   4 -11      199.30      177.37     20.72 o
   3   4 -11      114.48       98.88     15.11 o
   4   4 -11      104.84       89.75     16.07 o
   5   4 -11        4.92        8.56     13.17 o
   6   4 -11       36.01       21.15     15.38 o
   7   4 -11       19.48       18.51     16.30 o
   8   4 -11        3.74        1.56     21.66 o
   9   4 -11        4.40       47.12     24.99 o
  10   4 -11        2.45       -2.79     30.65 o
  -7   5 -11       22.68       30.20     17.37 o
  -6   5 -11       28.89        5.44     16.21 o
  -5   5 -11        0.74       16.37     16.53 o
  -4   5 -11       44.46       41.23     16.34 o
  -3   5 -11       13.93        3.62     14.07 o
  -2   5 -11       64.06       61.69     13.89 o
  -1   5 -11       29.35       12.34     12.26 o
   0   5 -11       16.55        7.85     11.94 o
   1   5 -11       12.70       16.72     11.68 o
   2   5 -11       35.42       38.39     13.01 o
   3   5 -11       81.92       81.12     15.28 o
   4   5 -11        3.85        4.40     12.27 o
   5   5 -11        7.43        9.96     15.01 o
   6   5 -11        5.98       31.68     16.57 o
   7   5 -11       11.02       18.00     22.54 o
   8   5 -11        8.84       29.45     35.62 o
  -2   6 -11        9.45      -13.56     20.98 o
  -1   6 -11       18.29       10.69     17.35 o
   0   6 -11       15.68        5.58     16.33 o
   1   6 -11        7.49       22.25     16.08 o
   2   6 -11       12.57       22.96     17.07 o
   3   6 -11        9.22       25.14     19.57 o
 -13   0 -10        8.91      -32.46     41.56 o
 -12   0 -10       25.42      -10.69     37.21 o
 -11   0 -10       36.35       24.14     32.46 o
 -10   0 -10       35.05       65.70     36.41 o
  -9   0 -10      150.84      160.70     49.08 o
  -8   0 -10      177.56      235.51     49.48 o
  -7   0 -10      334.18      350.42     30.10 o
  -6   0 -10       18.84       -0.15     11.44 o
  -5   0 -10     1186.88     1134.57     49.91 o
  -4   0 -10      716.15      740.08     30.43 o
  -3   0 -10       77.48       89.53     11.67 o
  -2   0 -10      254.69      238.41     16.20 o
  -1   0 -10      246.61      260.54     16.69 o
   0   0 -10      176.76      178.20     14.08 o
   1   0 -10      546.95      504.11     24.85 o
   2   0 -10      727.40      740.11     64.39 o
   3   0 -10      655.49      639.13     33.16 o
   4   0 -10       17.22       -3.65      5.98 o
   5   0 -10      641.82      609.47     75.01 o
   6   0 -10      164.30      157.71     23.82 o
   7   0 -10      187.92      122.31     32.74 o
   8   0 -10     1074.12      995.17     57.91 o
   9   0 -10      312.81      198.70     49.48 o
  10   0 -10      324.66      290.13     65.31 o
  11   0 -10       42.97        3.56     38.00 o
  12   0 -10       14.06       29.29     38.00 o
  13   0 -10        5.60       12.27     47.89 o
 -12   1 -10       80.41       86.32     33.58 o
 -11   1 -10       60.93       60.14     29.70 o
 -10   1 -10       86.46       77.43     28.66 o
  -9   1 -10       25.99        4.70     16.48 o
  -8   1 -10       10.22        6.53     13.27 o
  -7   1 -10      179.36      218.52     18.94 o
  -6   1 -10      655.87      700.02     32.14 o
  -5   1 -10      425.64      450.99     21.74 o
  -4   1 -10      381.62      382.53     17.48 o
  -3   1 -10        1.59       -4.20      4.20 o
  -2   1 -10      134.98      154.77      7.44 o
  -1   1 -10        0.75       -2.47      3.80 o
   0   1 -10      124.31      140.16      8.98 o
   1   1 -10      761.77      761.24     20.02 o
   2   1 -10      561.40      547.09     16.66 o
   3   1 -10       17.74        8.16      5.66 o
   4   1 -10     2471.19     2612.79     57.83 o
   5   1 -10      155.14      147.40     12.26 o
   6   1 -10      126.10       95.68     11.92 o
   7   1 -10       20.30       13.76     15.21 o
   8   1 -10      288.75      300.90     28.39 o
   9   1 -10      245.26      222.64     29.04 o
  10   1 -10      160.01      146.21     34.46 o
  11   1 -10        5.60        7.53     21.27 o
  12   1 -10        7.26      -16.86     26.92 o
  13   1 -10       21.33       56.39     36.06 o
 -12   2 -10       15.90       19.00     33.64 o
 -11   2 -10       80.57       99.35     48.68 o
 -10   2 -10        6.23       17.02     35.62 o
  -9   2 -10       40.91       64.24     25.39 o
  -8   2 -10      126.51      121.01     21.95 o
  -7   2 -10      145.89      167.76     17.73 o
  -6   2 -10      211.05      220.64     16.52 o
  -5   2 -10      704.90      717.76     24.82 o
  -4   2 -10      321.63      333.31     16.30 o
  -3   2 -10      166.21      157.84     12.20 o
  -2   2 -10      191.12      205.98     13.40 o
  -1   2 -10      500.54      511.88     21.68 o
   0   2 -10       38.55       24.34      6.14 o
   1   2 -10      476.29      470.71     18.66 o
   2   2 -10      291.17      282.80     21.55 o
   3   2 -10      949.78      923.73     27.18 o
   4   2 -10      372.92      345.51     16.64 o
   5   2 -10       96.99       87.05     17.29 o
   6   2 -10      177.22      161.40     16.91 o
   7   2 -10      500.13      518.73     32.91 o
   8   2 -10        1.46        1.51     12.57 o
   9   2 -10      148.07      131.05     25.40 o
  10   2 -10       24.01       37.48     16.36 o
  11   2 -10       23.06        6.30     17.66 o
  12   2 -10       13.98       -9.98     21.18 o
 -11   3 -10       26.06       31.67     43.14 o
 -10   3 -10        9.10       65.31     41.96 o
  -9   3 -10      103.64       91.83     38.39 o
  -8   3 -10       91.59      106.12     61.55 o
  -7   3 -10      112.85      132.86     18.49 o
  -6   3 -10       73.01       77.80     13.64 o
  -5   3 -10      160.71      145.96     16.70 o
  -4   3 -10      233.59      195.59     16.50 o
  -3   3 -10      892.88      874.42     29.36 o
  -2   3 -10      286.10      293.56     17.27 o
  -1   3 -10       70.25       79.16     13.26 o
   0   3 -10      418.71      424.95     25.79 o
   1   3 -10      399.33      400.13     18.72 o
   2   3 -10       91.65       95.99     12.77 o
   3   3 -10       91.68       90.75     11.08 o
   4   3 -10       50.05       39.70     11.77 o
   5   3 -10      101.53       91.63     15.50 o
   6   3 -10      572.06      611.85     34.32 o
   7   3 -10      326.40      302.51     25.56 o
   8   3 -10      149.46      159.19     23.98 o
   9   3 -10       11.98        8.26     21.58 o
  10   3 -10        9.77       24.06     47.70 o
  11   3 -10        3.90        3.96     36.41 o
  12   3 -10        2.31       31.67     55.02 o
  -9   4 -10       23.65       18.21     37.60 o
  -8   4 -10       25.46        0.95     20.82 o
  -7   4 -10        0.60        5.94     26.22 o
  -6   4 -10       20.90       20.58     13.68 o
  -5   4 -10       17.06       14.17     13.32 o
  -4   4 -10       49.87       66.97     13.67 o
  -3   4 -10       63.36       64.00     16.76 o
  -2   4 -10       57.79       49.12     12.88 o
  -1   4 -10       94.59       90.14     14.08 o
   0   4 -10        7.07        8.75      8.58 o
   1   4 -10       41.14       33.86     11.08 o
   2   4 -10      121.24      121.11     15.62 o
   3   4 -10      265.45      216.86     32.38 o
   4   4 -10       10.29       21.65     12.21 o
   5   4 -10      234.17      218.09     23.25 o
   6   4 -10       50.28       33.91     15.33 o
   7   4 -10       54.15       55.58     17.47 o
   8   4 -10       55.97       70.58     28.80 o
   9   4 -10       55.72       11.74     23.49 o
  10   4 -10        2.48      -30.08     30.08 o
  -7   5 -10        7.90       28.59     19.50 o
  -6   5 -10       17.54       -5.38     19.26 o
  -5   5 -10       86.34       87.03     19.43 o
  -4   5 -10       58.49       70.99     16.52 o
  -3   5 -10      100.10      128.18     28.81 o
  -2   5 -10        8.14        8.01     11.50 o
  -1   5 -10       41.21       33.70     11.97 o
   0   5 -10       29.75       24.33     11.57 o
   1   5 -10       24.06       18.30     11.02 o
   2   5 -10        3.68        2.79      9.55 o
   3   5 -10       11.28       24.64     12.51 o
   4   5 -10       56.00       50.14     14.13 o
   5   5 -10       16.90       29.83     14.42 o
   6   5 -10       10.21       -9.64     16.83 o
   7   5 -10        2.14        7.57     17.90 o
   8   5 -10        0.74        7.79     21.92 o
  -3   6 -10        0.70        6.22     26.72 o
  -2   6 -10        7.55       13.23     17.05 o
  -1   6 -10       38.36       28.23     17.20 o
   0   6 -10       28.04       17.67     15.55 o
   1   6 -10       19.52       -0.48     14.76 o
   2   6 -10        5.46        0.59     14.27 o
   3   6 -10       21.58       25.64     36.41 o
 -12   1  -9       14.07       17.06     26.11 o
 -11   1  -9       48.43       53.16     29.17 o
 -10   1  -9       24.36        4.11     19.26 o
  -9   1  -9       52.27       37.36     19.10 o
  -8   1  -9       69.92       93.03     17.33 o
  -7   1  -9       86.16       91.66     13.42 o
  -6   1  -9       75.59       80.35     12.17 o
  -5   1  -9      123.11      126.48     10.86 o
  -4   1  -9      149.92      176.33     13.41 o
  -3   1  -9      917.22      851.83     19.74 o
  -2   1  -9      405.00      388.48     12.06 o
  -1   1  -9     3298.31     3145.26     60.64 o
   0   1  -9     2930.02     2897.28     56.00 o
   1   1  -9      412.79      437.71     14.34 o
   2   1  -9     1323.02     1292.51     31.30 o
   3   1  -9     1520.68     1563.16     34.15 o
   4   1  -9      915.30     1030.68     27.57 o
   5   1  -9      386.48      401.12     21.68 o
   6   1  -9      169.13      175.67     15.14 o
   7   1  -9      102.16       99.65     14.91 o
   8   1  -9      329.08      302.91     26.35 o
   9   1  -9       56.60       73.37     19.36 o
  10   1  -9        8.62       18.28     21.22 o
  11   1  -9       11.52       32.97     28.08 o
  12   1  -9      117.97      136.21     40.18 o
  13   1  -9       22.98       31.43     34.24 o
 -12   2  -9        7.85        5.94     40.37 o
 -11   2  -9       13.55      -22.17     26.92 o
 -10   2  -9       18.97       50.81     26.80 o
  -9   2  -9       10.71        9.60     20.78 o
  -8   2  -9       40.02       17.09     12.34 o
  -7   2  -9       63.67       29.14     11.10 o
  -6   2  -9      222.62      207.22     15.73 o
  -5   2  -9       39.00       45.13      8.68 o
  -4   2  -9      216.75      211.16     12.02 o
  -3   2  -9      192.42      200.01     13.14 o
  -2   2  -9     2479.00     2376.69     56.43 o
  -1   2  -9       75.12       90.13      8.33 o
   0   2  -9      640.48      606.92     24.89 o
   1   2  -9       34.63       50.82      6.87 o
   2   2  -9      754.75      762.98     32.90 o
   3   2  -9       24.91       17.15      6.97 o
   4   2  -9       42.66       45.38      7.01 o
   5   2  -9      438.29      413.92     23.02 o
   6   2  -9      216.11      197.77     17.72 o
   7   2  -9       85.88       62.92     13.87 o
   8   2  -9      329.83      306.21     27.01 o
   9   2  -9        3.81       28.56     13.04 o
  10   2  -9       27.91       28.46     16.95 o
  11   2  -9       40.92       52.14     28.67 o
  12   2  -9       10.15        6.13     23.20 o
  13   2  -9       26.81       68.38     29.99 o
 -11   3  -9        1.11       15.04     36.81 o
 -10   3  -9       30.87       99.35     47.10 o
  -9   3  -9       24.75        6.67     19.13 o
  -8   3  -9       69.04       91.84     20.73 o
  -7   3  -9       43.67       70.81     15.30 o
  -6   3  -9      187.03      189.63     15.33 o
  -5   3  -9      429.27      395.43     20.67 o
  -4   3  -9      451.61      449.89     24.16 o
  -3   3  -9      169.22      144.24     13.18 o
  -2   3  -9       60.53       62.74      8.88 o
  -1   3  -9      160.39      168.46     11.99 o
   0   3  -9      138.22      131.62     18.17 o
   1   3  -9       16.28       25.50      6.42 o
   2   3  -9       56.69       54.90      8.49 o
   3   3  -9      308.37      312.38     17.94 o
   4   3  -9      292.66      311.36     27.13 o
   5   3  -9      125.12      122.80     13.86 o
   6   3  -9      197.82      200.69     20.42 o
   7   3  -9       29.69       34.03     13.63 o
   8   3  -9      290.26      305.82     31.19 o
   9   3  -9       47.29       28.03     22.93 o
  10   3  -9       97.49       63.11     28.00 o
  11   3  -9        2.57       21.77     41.96 o
  12   3  -9        2.04       11.08     55.41 o
 -10   4  -9       13.45       22.17     48.68 o
  -9   4  -9       42.95       43.72     27.52 o
  -8   4  -9        8.05        7.93     34.04 o
  -7   4  -9       20.13        6.41     14.97 o
  -6   4  -9       76.14       69.15     14.74 o
  -5   4  -9       32.83       29.69     12.96 o
  -4   4  -9       16.76       15.05     13.31 o
  -3   4  -9      111.91      112.26     18.06 o
  -2   4  -9       38.75       40.61     15.45 o
  -1   4  -9       28.57       19.59      8.15 o
   0   4  -9       10.67        7.76      8.15 o
   1   4  -9       19.56       16.73      8.95 o
   2   4  -9       97.63       63.16     12.39 o
   3   4  -9      104.37      109.31     23.25 o
   4   4  -9       42.31       30.44     13.35 o
   5   4  -9      112.46       84.36     17.37 o
   6   4  -9      105.78       93.03     21.09 o
   7   4  -9       96.04      122.43     20.97 o
   8   4  -9       25.81       28.16     32.65 o
   9   4  -9        9.11       16.93     25.01 o
  10   4  -9       21.68        5.39     27.13 o
  -7   5  -9       45.38       88.37     22.83 o
  -6   5  -9       19.47       27.43     14.55 o
  -5   5  -9        7.84        3.49     12.57 o
  -4   5  -9        3.50        2.59     11.85 o
  -3   5  -9        7.80       24.96     12.22 o
  -2   5  -9       26.94       21.78     11.87 o
  -1   5  -9       95.39       76.00     14.48 o
   0   5  -9       21.58        3.94     10.05 o
   1   5  -9        9.96       11.04     10.41 o
   2   5  -9        1.79       11.39     10.35 o
   3   5  -9       19.54       19.97     10.58 o
   4   5  -9       10.30       13.46     11.57 o
   5   5  -9        2.67       -7.95     12.00 o
   6   5  -9       37.72       22.63     15.50 o
   7   5  -9        5.75        7.73     16.13 o
   8   5  -9       12.16       -0.68     24.29 o
  -3   6  -9        0.20       -9.64     17.29 o
  -2   6  -9        2.08       26.43     16.37 o
  -1   6  -9        9.31       22.96     15.67 o
   0   6  -9        5.04        8.23     13.85 o
   1   6  -9        0.88        0.50     16.23 o
   2   6  -9       14.72       20.13     14.97 o
   3   6  -9        9.36        9.61     14.13 o
   4   6  -9        9.22       12.32     16.62 o
 -13   0  -8       51.16       18.21     41.96 o
 -12   0  -8        0.42       24.94     37.60 o
 -11   0  -8       12.52       26.52     38.00 o
 -10   0  -8      258.59      106.87     41.96 o
  -9   0  -8      243.89      268.36     53.43 o
  -8   0  -8      541.05      598.52     45.52 o
  -7   0  -8      181.57      222.30     31.29 o
  -6   0  -8      796.90      782.51     53.88 o
  -5   0  -8    10663.89    10755.63    326.55 o
  -4   0  -8     1370.35     1306.41     62.62 o
  -3   0  -8     1474.75     1288.38     39.42 o
  -2   0  -8     2836.53     2798.89     70.51 o
  -1   0  -8      321.25      363.65     18.39 o
   0   0  -8     8678.97     8077.78    208.90 o
   1   0  -8    14950.50    14258.69    359.10 o
   2   0  -8     3828.26     3661.97    113.83 o
   3   0  -8      675.32      633.77     29.85 o
   4   0  -8     6056.02     6230.35    188.65 o
   5   0  -8     2742.15     2828.42    114.02 o
   6   0  -8      180.20      156.66     32.68 o
   7   0  -8        2.80       -8.42      8.42 o
   8   0  -8     1264.33     1304.10     58.29 o
   9   0  -8      551.43      556.91     81.54 o
  10   0  -8      666.89      499.91     79.95 o
  11   0  -8      243.24      260.84     64.12 o
  12   0  -8       78.94       94.20     46.31 o
  13   0  -8       40.52       39.58     49.48 o
 -13   1  -8        6.58        5.83     31.90 o
 -12   1  -8       34.03       52.84     29.39 o
 -11   1  -8       51.25       53.45     25.64 o
 -10   1  -8        9.98        4.55     18.57 o
  -9   1  -8        5.62       -3.84     16.55 o
  -8   1  -8       33.68       24.39     13.85 o
  -7   1  -8      139.19      139.26     20.87 o
  -6   1  -8      123.79      134.37     14.27 o
  -5   1  -8      203.27      239.70     15.85 o
  -4   1  -8      395.35      389.61     20.51 o
  -3   1  -8      395.04      417.72     14.39 o
  -2   1  -8      607.39      569.55     16.37 o
  -1   1  -8      254.18      283.70     11.30 o
   0   1  -8     1248.46     1199.40     25.75 o
   1   1  -8      853.36      851.22     20.09 o
   2   1  -8      238.74      231.83     11.14 o
   3   1  -8      939.88      909.91     24.52 o
   4   1  -8     2347.00     2538.72     59.39 o
   5   1  -8       14.41       20.48      6.17 o
   6   1  -8      275.82      277.02     18.46 o
   7   1  -8      114.49       89.25     16.37 o
   8   1  -8      234.23      210.83     17.81 o
   9   1  -8      265.44      237.85     24.72 o
  10   1  -8       30.32       19.47     20.74 o
  11   1  -8       29.70       11.71     25.07 o
  12   1  -8       15.95      -16.16     41.36 o
  13   1  -8       11.92      -26.72     26.72 o
 -12   2  -8       31.03       41.16     41.56 o
 -11   2  -8       41.42        1.98     38.79 o
 -10   2  -8      143.34      166.60     34.84 o
  -9   2  -8       94.96      113.04     30.47 o
  -8   2  -8       52.76       55.59     14.19 o
  -7   2  -8      109.07      135.76     15.92 o
  -6   2  -8       51.45       45.17      9.77 o
  -5   2  -8      204.48      228.10     16.38 o
  -4   2  -8     1678.76     1580.99     52.60 o
  -3   2  -8     4550.40     4383.95     94.79 o
  -2   2  -8     3150.94     3060.18     69.97 o
  -1   2  -8     7242.60     7144.14    148.02 o
   0   2  -8      658.13      745.17     29.35 o
   1   2  -8      334.72      340.89     15.44 o
   2   2  -8      712.71      722.56     22.07 o
   3   2  -8      657.30      618.48     23.56 o
   4   2  -8     1123.57     1106.21     45.46 o
   5   2  -8      820.44      846.84     36.55 o
   6   2  -8     1500.43     1493.56     47.38 o
   7   2  -8      129.84       94.18     14.69 o
   8   2  -8      691.25      641.89     30.95 o
   9   2  -8       38.75       74.71     15.59 o
  10   2  -8        5.50      -13.98     14.11 o
  11   2  -8       63.93       54.03     19.15 o
  12   2  -8       84.58       42.49     44.73 o
  13   2  -8       27.18       54.08     28.77 o
 -11   3  -8        6.48       35.23     41.96 o
 -10   3  -8       24.30      -13.46     24.14 o
  -9   3  -8       12.74       35.35     22.48 o
  -8   3  -8       21.16        8.34     15.24 o
  -7   3  -8       42.65       43.15     14.49 o
  -6   3  -8      507.80      492.48     23.76 o
  -5   3  -8      271.83      264.70     16.68 o
  -4   3  -8      524.99      571.90     29.26 o
  -3   3  -8      807.39      809.48     28.53 o
  -2   3  -8      146.69      137.49      8.96 o
  -1   3  -8        5.69        6.21      6.82 o
   0   3  -8      220.91      225.64     14.82 o
   1   3  -8      236.29      250.38     15.69 o
   2   3  -8      129.52      119.72      8.67 o
   3   3  -8      421.67      412.37     19.72 o
   4   3  -8       65.88       45.46      9.47 o
   5   3  -8       74.92       63.90     11.78 o
   6   3  -8      181.24      177.40     17.70 o
   7   3  -8      159.37      140.69     18.42 o
   8   3  -8        1.84        4.27     15.95 o
   9   3  -8      122.42       73.69     32.26 o
  10   3  -8      139.85      232.33     37.89 o
  11   3  -8       15.60       -3.96     40.77 o
  12   3  -8       22.76       56.60     56.21 o
 -10   4  -8       10.41      -34.44     34.44 o
  -9   4  -8       35.36       22.13     27.78 o
  -8   4  -8       27.79       49.48     18.23 o
  -7   4  -8       40.08       48.76     15.17 o
  -6   4  -8       63.69       52.38     20.37 o
  -5   4  -8       18.82       -2.63     11.45 o
  -4   4  -8        2.41       23.53     11.25 o
  -3   4  -8      216.22      211.41     17.64 o
  -2   4  -8      137.02      123.42     13.06 o
  -1   4  -8      163.28      136.20     22.12 o
   0   4  -8      589.80      586.10     25.73 o
   1   4  -8      319.10      299.00     37.36 o
   2   4  -8      150.47      123.37     12.88 o
   3   4  -8      276.95      231.90     19.11 o
   4   4  -8      206.59      199.36     20.49 o
   5   4  -8       44.30       37.00     13.84 o
   6   4  -8       23.29       26.16     13.91 o
   7   4  -8       35.21       39.38     15.53 o
   8   4  -8       21.65        9.66     17.16 o
   9   4  -8       21.46       18.14     27.37 o
  10   4  -8       49.35       68.57     29.81 o
  -8   5  -8        7.96        6.02     27.52 o
  -7   5  -8        0.46       21.82     17.16 o
  -6   5  -8        7.82       10.36     15.34 o
  -5   5  -8       83.38       91.92     18.17 o
  -4   5  -8       37.55       43.81     14.35 o
  -3   5  -8       16.63       18.50     11.91 o
  -2   5  -8       23.85       27.99     12.03 o
  -1   5  -8       11.45        0.28      9.05 o
   0   5  -8       11.12       24.30     10.57 o
   1   5  -8       25.74       21.24     10.53 o
   2   5  -8       28.92       22.75     10.13 o
   3   5  -8       35.98       25.38     11.11 o
   4   5  -8       43.79       46.33     13.45 o
   5   5  -8       23.83       18.07     14.24 o
   6   5  -8       36.95       33.01     16.66 o
   7   5  -8       14.74        9.84     16.20 o
   8   5  -8        8.91       -1.90     24.34 o
  -4   6  -8        1.07      -10.85     17.21 o
  -3   6  -8        2.56       18.17     16.65 o
  -2   6  -8        2.43        8.91     14.27 o
  -1   6  -8        2.19        4.70     14.40 o
   0   6  -8       11.37        5.35     21.18 o
   1   6  -8        0.00       -4.89     13.55 o
   2   6  -8        6.85       10.61     14.12 o
   3   6  -8        0.47        5.22     14.13 o
   4   6  -8       20.11       21.81     16.45 o
 -13   1  -7       23.10       29.39     48.68 o
 -12   1  -7       49.81      108.02     34.78 o
 -11   1  -7      192.42      245.84     41.98 o
 -10   1  -7      252.27      212.00     37.21 o
  -9   1  -7      172.71      188.53     33.46 o
  -8   1  -7      163.53      118.49     18.22 o
  -7   1  -7      652.78      667.91     36.11 o
  -6   1  -7      797.26      823.45     31.48 o
  -5   1  -7      780.52      907.01     25.92 o
  -4   1  -7      578.10      618.97     19.09 o
  -3   1  -7      220.64      223.09      9.97 o
  -2   1  -7      612.96      572.49     14.14 o
  -1   1  -7    13805.16    13302.03    233.47 o
   0   1  -7     1494.22     1403.82     28.58 o
   1   1  -7      647.05      601.55     15.55 o
   2   1  -7     1065.59     1022.58     24.65 o
   3   1  -7      795.94      713.55     20.42 o
   4   1  -7     1860.60     1880.02     42.98 o
   5   1  -7      462.52      461.67     19.09 o
   6   1  -7      295.06      246.19     20.36 o
   7   1  -7       31.02       30.44     10.10 o
   8   1  -7      829.65      822.20     38.66 o
   9   1  -7       49.16       32.82     18.85 o
  10   1  -7      195.88      184.78     38.20 o
  11   1  -7        0.01        8.93     22.87 o
  12   1  -7       20.15      -21.33     44.92 o
  13   1  -7       31.71       25.44     33.93 o
 -12   2  -7       12.81       69.66     44.33 o
 -11   2  -7       43.26       76.39     44.33 o
 -10   2  -7       82.66       33.60     35.03 o
  -9   2  -7      193.80      206.01     27.52 o
  -8   2  -7      121.28      119.30     25.78 o
  -7   2  -7       52.93       31.08     11.11 o
  -6   2  -7      128.37      135.00     14.17 o
  -5   2  -7       57.40       48.11      7.87 o
  -4   2  -7      244.25      231.02     13.54 o
  -3   2  -7     1005.42     1096.05     30.00 o
  -2   2  -7      359.86      370.49     22.75 o
  -1   2  -7     1076.23     1043.07     27.34 o
   0   2  -7      837.01      831.24     22.64 o
   1   2  -7     2434.11     2511.96     55.41 o
   2   2  -7      508.33      512.63     17.43 o
   3   2  -7      385.36      365.44     16.30 o
   4   2  -7      101.20      121.01     11.24 o
   5   2  -7      108.67       99.86     11.35 o
   6   2  -7      172.12      162.64     18.76 o
   7   2  -7       59.66       58.41     10.75 o
   8   2  -7      360.02      340.67     22.78 o
   9   2  -7        2.80       -2.72     11.42 o
  10   2  -7        7.60        6.76     16.11 o
  11   2  -7        1.37        5.42     15.71 o
  12   2  -7       18.43       52.35     26.87 o
  13   2  -7       23.02       16.60     75.80 o
 -11   3  -7        6.52      -32.06     32.06 o
 -10   3  -7       37.44       60.96     37.60 o
  -9   3  -7      251.19      232.03     37.47 o
  -8   3  -7      118.63      154.76     23.36 o
  -7   3  -7       16.65        4.05     11.02 o
  -6   3  -7       18.52       24.39      9.69 o
  -5   3  -7      540.62      589.00     25.09 o
  -4   3  -7      223.87      228.81     16.07 o
  -3   3  -7      448.26      443.66     24.69 o
  -2   3  -7       14.52       21.68      7.43 o
  -1   3  -7       25.36       19.90      7.10 o
   0   3  -7      191.99      180.68     14.23 o
   1   3  -7      818.02      825.30     32.31 o
   2   3  -7      696.72      705.87     26.36 o
   3   3  -7      577.22      589.58     22.28 o
   4   3  -7      169.71      163.24     13.37 o
   5   3  -7       91.19       82.96     11.40 o
   6   3  -7      239.22      255.42     18.86 o
   7   3  -7      125.58      123.29     17.36 o
   8   3  -7       81.25       97.32     18.06 o
   9   3  -7       75.16       54.95     25.20 o
  10   3  -7       25.85       26.04     22.67 o
  11   3  -7        6.32       20.98     46.31 o
  12   3  -7        2.06      -30.48     41.96 o
 -10   4  -7       39.81       47.50     39.19 o
  -9   4  -7       63.64       67.17     29.65 o
  -8   4  -7       12.58       26.70     20.66 o
  -7   4  -7       19.90       29.82     14.27 o
  -6   4  -7       76.78       77.91     22.87 o
  -5   4  -7       95.55      109.66     17.51 o
  -4   4  -7       33.24       46.00     13.04 o
  -3   4  -7       88.50       65.53     11.83 o
  -2   4  -7       71.82       55.83     16.79 o
  -1   4  -7      465.34      460.58     35.59 o
   0   4  -7      457.48      413.72     20.48 o
   1   4  -7      277.21      267.94     23.76 o
   2   4  -7       30.09       18.81      7.72 o
   3   4  -7       49.31       48.34     10.21 o
   4   4  -7      252.07      248.44     20.81 o
   5   4  -7      101.00      102.68     16.33 o
   6   4  -7       44.92       29.48     14.39 o
   7   4  -7       18.73        8.58     14.12 o
   8   4  -7       45.64       64.30     18.47 o
   9   4  -7       31.38       50.96     27.19 o
  10   4  -7       13.56       -8.73     24.54 o
  -8   5  -7       15.99       39.77     20.32 o
  -7   5  -7       19.36       47.46     17.61 o
  -6   5  -7       19.82       36.21     16.92 o
  -5   5  -7        6.09        8.36     13.25 o
  -4   5  -7       18.70       16.07     11.35 o
  -3   5  -7      110.01      106.98     15.62 o
  -2   5  -7       63.94       57.40     12.47 o
  -1   5  -7       57.52       31.08     11.62 o
   0   5  -7       22.75       14.88      8.58 o
   1   5  -7       57.06       52.98     10.72 o
   2   5  -7       66.50       51.93     11.62 o
   3   5  -7       22.55        3.39     10.10 o
   4   5  -7       36.58       20.34     10.97 o
   5   5  -7       15.72       15.73     13.52 o
   6   5  -7       13.95       17.07     15.35 o
   7   5  -7        3.33       30.57     18.40 o
   8   5  -7        4.19       -8.71     21.83 o
  -4   6  -7        5.04       11.78     18.29 o
  -3   6  -7       20.97       13.78     16.00 o
  -2   6  -7       18.00       18.62     14.41 o
  -1   6  -7       21.08       27.21     16.03 o
   0   6  -7       16.16       29.32     14.24 o
   1   6  -7        2.69        8.11     12.59 o
   2   6  -7        0.94       -2.10     12.43 o
   3   6  -7        6.08       10.50     12.99 o
   4   6  -7       10.75       17.76     14.84 o
 -13   0  -6        8.91       15.44     41.56 o
 -12   0  -6       56.55       12.67     31.67 o
 -11   0  -6      147.95      181.28     51.46 o
 -10   0  -6      315.37      343.17     60.96 o
  -9   0  -6     1066.93     1069.49    113.99 o
  -8   0  -6      559.54      608.22     52.56 o
  -7   0  -6      180.45      202.32     23.04 o
  -6   0  -6      422.72      435.26     45.47 o
  -5   0  -6     3077.44     3033.27    126.94 o
  -4   0  -6       31.92       14.55      5.81 o
  -3   0  -6      753.23      721.20     27.28 o
  -2   0  -6      546.57      563.64     21.75 o
  -1   0  -6        9.88        2.90      2.52 o
   0   0  -6      335.82      330.20     15.50 o
   1   0  -6       70.63       68.66     12.08 o
   2   0  -6     1351.78     1355.83     47.91 o
   3   0  -6     1649.02     1669.67     56.66 o
   4   0  -6      629.73      617.77     46.25 o
   5   0  -6     3087.48     3120.38    117.38 o
   6   0  -6       82.25       83.61     16.11 o
   7   0  -6      175.12      134.86     15.43 o
   8   0  -6      849.71      683.65     36.70 o
   9   0  -6      781.39      754.48     58.38 o
  10   0  -6      197.61      206.61     51.06 o
  11   0  -6       52.43       64.52     37.60 o
  12   0  -6       74.04       28.89     43.14 o
  13   0  -6       51.86      -14.25     39.58 o
 -13   1  -6       17.88       16.61     28.70 o
 -12   1  -6       38.26       29.71     25.96 o
 -11   1  -6       61.88       68.87     27.67 o
 -10   1  -6      195.24      180.67     36.61 o
  -9   1  -6       40.93       49.38     17.58 o
  -8   1  -6      237.50      301.84     22.20 o
  -7   1  -6      122.14      142.11     25.81 o
  -6   1  -6      224.50      243.71     20.06 o
  -5   1  -6       39.42       45.64      7.14 o
  -4   1  -6     1546.08     1437.06     32.37 o
  -3   1  -6      556.58      566.53     15.68 o
  -2   1  -6     1251.64     1195.42     23.11 o
  -1   1  -6      242.24      242.95      9.47 o
   0   1  -6     2776.21     2621.14     46.02 o
   1   1  -6      391.60      388.81     10.70 o
   2   1  -6      414.66      392.78     13.38 o
   3   1  -6      664.27      687.00     19.55 o
   4   1  -6     1155.17     1140.30     29.05 o
   5   1  -6      332.37      305.45     16.34 o
   6   1  -6      360.62      343.35     24.43 o
   7   1  -6      480.26      471.01     26.13 o
   8   1  -6      158.21      128.53     18.38 o
   9   1  -6      291.30      241.29     36.74 o
  10   1  -6       73.51       72.55     27.67 o
  11   1  -6       95.64      145.58     46.11 o
  12   1  -6       14.22       17.08     28.76 o
  13   1  -6        9.67      -27.46     29.09 o
 -12   2  -6       47.05       36.41     37.60 o
 -11   2  -6       16.16      -10.29     32.06 o
 -10   2  -6      169.15      183.84     34.98 o
  -9   2  -6      159.20      180.33     34.76 o
  -8   2  -6       22.91       25.85     13.55 o
  -7   2  -6       49.09       50.65     11.35 o
  -6   2  -6      155.63      179.15     22.67 o
  -5   2  -6      456.29      463.68     19.05 o
  -4   2  -6      736.24      691.63     23.96 o
  -3   2  -6      396.88      396.10     14.36 o
  -2   2  -6      576.71      590.98     20.74 o
  -1   2  -6      199.27      241.17     13.23 o
   0   2  -6      878.76      915.44     22.99 o
   1   2  -6      424.27      434.08     14.17 o
   2   2  -6     1825.92     1813.57     42.07 o
   3   2  -6      155.49      172.64     13.18 o
   4   2  -6      520.41      510.51     22.15 o
   5   2  -6      229.99      227.19     12.92 o
   6   2  -6      299.40      304.53     16.91 o
   7   2  -6      120.39      111.61     13.13 o
   8   2  -6      185.36      161.55     18.02 o
   9   2  -6       73.16       70.92     14.05 o
  10   2  -6        7.72       29.00     14.79 o
  11   2  -6       21.66        2.31     19.86 o
  12   2  -6       21.93       54.13     27.56 o
  13   2  -6        8.68        6.28     25.70 o
 -11   3  -6       14.16       55.02     39.19 o
 -10   3  -6       42.88       47.89     39.19 o
  -9   3  -6        5.59       20.62     19.44 o
  -8   3  -6       46.10       35.72     16.98 o
  -7   3  -6      144.89      179.48     17.42 o
  -6   3  -6      380.08      360.65     24.07 o
  -5   3  -6        4.26       -3.55      6.99 o
  -4   3  -6      326.18      345.70     20.36 o
  -3   3  -6      167.37      178.90     12.35 o
  -2   3  -6       48.08       51.20      8.57 o
  -1   3  -6      132.93      147.42     12.34 o
   0   3  -6      203.22      209.36     23.08 o
   1   3  -6      108.51       77.82     14.01 o
   2   3  -6      281.17      284.36     17.57 o
   3   3  -6      494.74      541.72     20.61 o
   4   3  -6      527.96      532.59     24.80 o
   5   3  -6      333.25      305.14     18.99 o
   6   3  -6      175.12      178.26     22.63 o
   7   3  -6      131.71      153.23     18.45 o
   8   3  -6      253.83      242.88     24.18 o
   9   3  -6      107.32      101.85     29.04 o
  10   3  -6       20.08       30.31     24.29 o
  11   3  -6       67.99       52.25     49.08 o
  12   3  -6       24.15       54.23     46.31 o
 -10   4  -6       28.66        4.35     36.41 o
  -9   4  -6       14.81       -5.10     20.94 o
  -8   4  -6       44.32       60.22     18.84 o
  -7   4  -6       14.54       20.49     13.54 o
  -6   4  -6       57.86       33.20     13.91 o
  -5   4  -6       96.96       89.64     15.60 o
  -4   4  -6       31.41       38.84     14.19 o
  -3   4  -6      257.61      268.72     18.38 o
  -2   4  -6      247.61      250.35     17.71 o
  -1   4  -6      259.75      284.82     22.51 o
   0   4  -6      512.37      490.85     20.54 o
   1   4  -6       47.99       57.14      8.28 o
   2   4  -6       25.81        5.32      6.85 o
   3   4  -6        2.47       10.92      7.91 o
   4   4  -6       38.91       16.75     10.10 o
   5   4  -6       13.55       14.56     11.85 o
   6   4  -6       68.93       91.45     21.84 o
   7   4  -6       63.97       56.07     17.11 o
   8   4  -6       58.75       75.82     18.89 o
   9   4  -6       15.85       -0.35     21.30 o
  10   4  -6       50.56       58.13     53.24 o
  -8   5  -6       11.30       26.08     25.74 o
  -7   5  -6       10.42       19.08     20.42 o
  -6   5  -6        1.79       10.59     14.41 o
  -5   5  -6        7.53       -8.68     13.16 o
  -4   5  -6        7.16       24.73     10.57 o
  -3   5  -6       11.59       15.67     10.70 o
  -2   5  -6       40.64       42.97     11.13 o
  -1   5  -6        8.31        3.93     11.48 o
   0   5  -6       71.85       87.06     22.96 o
   1   5  -6        7.71        7.81      9.65 o
   2   5  -6       31.53        8.31     11.20 o
   3   5  -6       15.94       24.24     10.65 o
   4   5  -6        9.03        2.02     12.42 o
   5   5  -6       78.97       52.81     25.24 o
   6   5  -6        9.38        5.86     12.48 o
   7   5  -6        8.89       -2.24     15.89 o
   8   5  -6        1.23        2.79     22.62 o
  -4   6  -6       26.61       18.50     18.41 o
  -3   6  -6       12.20       11.39     14.48 o
  -2   6  -6        6.17        4.77     13.68 o
  -1   6  -6       19.40        9.90     13.58 o
   0   6  -6        0.45       -8.03     11.98 o
   1   6  -6       29.14       12.50     12.23 o
   2   6  -6       20.62       19.41     13.01 o
   3   6  -6        0.29       -8.01     12.68 o
   4   6  -6       20.57       13.36     14.80 o
   5   6  -6       17.98        6.73     26.12 o
 -13   1  -5        6.88       13.73     27.41 o
 -12   1  -5        3.73       28.16     22.37 o
 -11   1  -5       31.74       -2.18     20.15 o
 -10   1  -5      126.96      139.90     34.44 o
  -9   1  -5      160.17      116.45     21.65 o
  -8   1  -5       56.85       41.25     11.12 o
  -7   1  -5      211.97      216.57     17.54 o
  -6   1  -5      390.67      377.58     22.51 o
  -5   1  -5      657.60      620.25     21.15 o
  -4   1  -5      101.15       92.17      7.64 o
  -3   1  -5       38.92       31.03      4.74 o
  -2   1  -5     4609.93     4379.10     80.13 o
  -1   1  -5    14258.84    13222.39    231.16 o
   0   1  -5     3178.89     2968.66     54.98 o
   1   1  -5     1381.22     1344.59     25.13 o
   2   1  -5     1681.65     1597.09     31.50 o
   3   1  -5     1518.84     1457.46     33.30 o
   4   1  -5     1792.74     1740.93     39.22 o
   5   1  -5      358.88      359.58     22.42 o
   6   1  -5      571.94      599.40     31.45 o
   7   1  -5      370.47      343.30     19.86 o
   8   1  -5      811.68      778.51     32.18 o
   9   1  -5      443.14      444.78     32.64 o
  10   1  -5      114.69       80.79     29.88 o
  11   1  -5       78.37       64.54     37.80 o
  12   1  -5       28.13       23.32     28.38 o
  13   1  -5       32.04       13.00     30.92 o
 -12   2  -5       52.37       88.27     47.10 o
 -11   2  -5        3.01        5.15     28.50 o
 -10   2  -5       42.31       39.94     22.75 o
  -9   2  -5       72.22       73.69     22.10 o
  -8   2  -5       27.34        7.16     10.34 o
  -7   2  -5        1.82        1.46      8.59 o
  -6   2  -5        9.70        8.25      9.85 o
  -5   2  -5      416.99      440.14     21.63 o
  -4   2  -5      639.35      597.22     21.05 o
  -3   2  -5     1345.40     1323.34     31.06 o
  -2   2  -5      635.57      615.85     18.56 o
  -1   2  -5     1773.22     1840.59     38.24 o
   0   2  -5      345.69      338.14     22.40 o
   1   2  -5     3655.52     3603.54     74.62 o
   2   2  -5      204.82      204.74      9.98 o
   3   2  -5       78.52       74.23      6.73 o
   4   2  -5      657.38      668.44     21.78 o
   5   2  -5      252.43      267.39     19.17 o
   6   2  -5      426.62      459.24     19.04 o
   7   2  -5      572.36      558.98     23.49 o
   8   2  -5      155.47      127.50     13.70 o
   9   2  -5       10.17       -3.27     10.11 o
  10   2  -5       29.82       17.21     14.27 o
  11   2  -5      118.54       73.61     26.59 o
  12   2  -5        2.22       10.14     32.06 o
  13   2  -5        6.52       -0.97     51.46 o
 -12   3  -5        0.13      -36.02     36.41 o
 -11   3  -5       25.96       12.67     34.44 o
 -10   3  -5       17.04        5.94     33.25 o
  -9   3  -5       38.88       11.96     16.32 o
  -8   3  -5       83.09      100.41     20.99 o
  -7   3  -5      103.27       81.21     12.56 o
  -6   3  -5       77.20      105.08     12.00 o
  -5   3  -5      111.17      140.81     13.46 o
  -4   3  -5      115.10      113.71     11.35 o
  -3   3  -5      195.67      198.27     12.23 o
  -2   3  -5      157.69      147.90     11.69 o
  -1   3  -5       38.11       26.47      6.38 o
   0   3  -5      436.90      425.88     16.71 o
   1   3  -5      528.62      544.51     19.63 o
   2   3  -5      260.81      257.73     15.68 o
   3   3  -5      153.97      167.21     12.15 o
   4   3  -5       67.44       60.09      8.93 o
   5   3  -5      198.81      215.87     22.07 o
   6   3  -5       52.11       37.38      9.41 o
   7   3  -5       64.42       76.94     12.95 o
   8   3  -5       61.85       51.22     13.55 o
   9   3  -5      116.27      153.33     31.50 o
  10   3  -5       39.68       31.63     24.55 o
  11   3  -5       16.93       -2.37     39.98 o
  12   3  -5       28.20      -31.67     37.60 o
 -10   4  -5        4.86      -34.04     34.04 o
  -9   4  -5       15.21       -8.22     18.98 o
  -8   4  -5       82.59       91.35     19.79 o
  -7   4  -5       87.40       84.70     15.39 o
  -6   4  -5      154.61      148.75     18.94 o
  -5   4  -5       12.32        5.32     10.44 o
  -4   4  -5       52.36       50.85     12.04 o
  -3   4  -5      178.30      182.66     16.75 o
  -2   4  -5       97.20       81.06     13.48 o
  -1   4  -5      478.16      477.88     25.59 o
   0   4  -5      215.87      194.08     12.24 o
   1   4  -5       81.86       76.33      8.16 o
   2   4  -5       97.51       99.16     14.45 o
   3   4  -5        8.85       -4.93      6.71 o
   4   4  -5       69.44       43.42     10.89 o
   5   4  -5       19.24       28.11     10.03 o
   6   4  -5       18.49       21.46     11.12 o
   7   4  -5      134.07      129.90     16.74 o
   8   4  -5       74.25       78.88     19.46 o
   9   4  -5      159.48      102.64     26.83 o
  10   4  -5       27.55       23.52     27.58 o
  -8   5  -5       17.35        9.80     34.78 o
  -7   5  -5        4.80       -1.69     14.99 o
  -6   5  -5        6.60       -9.98     13.17 o
  -5   5  -5       45.30       50.48     15.14 o
  -4   5  -5       35.02       11.62     10.38 o
  -3   5  -5       14.53       24.16     11.14 o
  -2   5  -5        0.33       -2.80      9.06 o
  -1   5  -5       69.43       89.76     13.84 o
   0   5  -5       12.43       15.04      9.80 o
   1   5  -5        6.48       18.87      9.78 o
   2   5  -5       55.46       45.50     11.87 o
   3   5  -5       58.41       61.65     12.25 o
   4   5  -5       34.91       15.50     10.56 o
   5   5  -5      176.91      195.07     27.60 o
   6   5  -5       38.11       35.08     14.50 o
   7   5  -5        3.81       -1.25     14.22 o
   8   5  -5       12.61       41.73     27.90 o
  -4   6  -5       12.14       -5.90     25.73 o
  -3   6  -5        4.46       13.43     13.64 o
  -2   6  -5       17.85        9.50     13.80 o
  -1   6  -5        5.01        3.61     15.44 o
   1   6  -5       15.88       -6.51     10.75 o
   2   6  -5        8.97        9.65     16.62 o
   3   6  -5       19.33       18.25     20.38 o
   4   6  -5       12.53       12.27     13.71 o
   5   6  -5        7.09       12.30     16.48 o
 -13   0  -4       44.22       41.96     39.98 o
 -12   0  -4       51.62       67.29     41.56 o
 -11   0  -4      358.21      361.38     66.10 o
 -10   0  -4      262.12      215.72     55.02 o
  -9   0  -4      471.13      370.88     62.93 o
  -8   0  -4      395.48      388.30     39.92 o
  -7   0  -4       93.89       72.92     26.68 o
  -6   0  -4      819.30      934.17     43.71 o
  -5   0  -4     1618.80     1620.65     52.10 o
  -4   0  -4       41.31       61.28      9.37 o
  -3   0  -4    12751.15    11899.95    303.32 o
  -2   0  -4     6569.86     6253.11    162.57 o
  -1   0  -4     7406.10     6745.26    192.34 o
   0   0  -4      178.29      158.33     12.87 o
   1   0  -4    11228.97    10526.33    299.82 o
   2   0  -4      527.80      502.82     21.94 o
   3   0  -4     4670.32     4441.15    133.36 o
   4   0  -4     5798.23     5407.54    231.39 o
   5   0  -4     3119.62     3080.62     78.20 o
   6   0  -4      992.52      957.56     38.02 o
   7   0  -4      329.23      278.29     40.45 o
   8   0  -4      604.38      621.98     36.39 o
   9   0  -4      584.56      533.58     89.84 o
  10   0  -4      665.70      541.47     82.72 o
  11   0  -4      209.86      134.58     45.91 o
  12   0  -4       30.16       55.81     47.10 o
  13   0  -4      111.21       17.81     45.91 o
 -13   1  -4        7.95       -2.08     26.24 o
 -12   1  -4       44.35       75.48     31.47 o
 -11   1  -4       12.15       18.60     22.67 o
 -10   1  -4       22.98       15.10     17.75 o
  -9   1  -4      343.09      372.61     34.04 o
  -8   1  -4      244.81      315.85     22.39 o
  -7   1  -4      220.45      227.60     21.69 o
  -6   1  -4      261.88      290.29     16.51 o
  -5   1  -4      366.72      411.54     20.45 o
  -4   1  -4     2526.17     2513.90     50.71 o
  -3   1  -4     6567.85     6043.15    105.37 o
  -2   1  -4     2699.36     2585.96     45.90 o
  -1   1  -4    40827.96    38239.40    658.72 o
   0   1  -4     6809.65     6419.66    128.46 o
   1   1  -4     9412.03     8934.00    156.71 o
   2   1  -4     1034.41      962.43     20.94 o
   3   1  -4      660.73      658.18     16.79 o
   4   1  -4       50.42       56.66      6.10 o
   5   1  -4       35.01       41.93      7.20 o
   6   1  -4       11.90        5.23      6.03 o
   7   1  -4      339.37      345.46     18.19 o
   8   1  -4       26.31       19.29      8.83 o
   9   1  -4      385.64      372.56     29.74 o
  10   1  -4       39.48       23.57     43.14 o
  11   1  -4      130.05      104.04     25.45 o
  12   1  -4        8.32       -6.93     25.19 o
  13   1  -4       30.69       -3.08     33.45 o
 -13   2  -4       29.58       22.96     41.96 o
 -12   2  -4       21.59       28.10     39.19 o
 -11   2  -4      103.16      115.18     43.94 o
 -10   2  -4      134.52      129.46     30.05 o
  -9   2  -4       30.52       14.96     15.60 o
  -8   2  -4      122.25      154.55     16.97 o
  -7   2  -4      246.00      257.09     19.08 o
  -6   2  -4      328.87      346.89     19.02 o
  -5   2  -4     1010.25      933.78     26.74 o
  -4   2  -4      639.74      602.36     20.47 o
  -3   2  -4      132.04      162.07      9.98 o
  -2   2  -4      768.84      735.09     19.95 o
  -1   2  -4     1277.62     1229.96     35.27 o
   0   2  -4     2151.64     1964.22     60.66 o
   1   2  -4     3836.90     3524.70    103.79 o
   2   2  -4     1172.85     1082.03     26.06 o
   3   2  -4      230.24      240.50     14.40 o
   4   2  -4      291.24      250.42     27.52 o
   5   2  -4       58.94       58.84      9.43 o
   6   2  -4     1130.44     1096.65     37.74 o
   7   2  -4      352.36      358.41     22.84 o
   8   2  -4      157.11      138.72     14.05 o
   9   2  -4       63.52       72.80     12.43 o
  10   2  -4       73.76       42.95     15.57 o
  11   2  -4       71.99       69.04     20.64 o
  12   2  -4       12.60        6.63     20.47 o
  13   2  -4        0.72       19.51     28.30 o
 -12   3  -4       23.47      -36.41     36.41 o
 -11   3  -4       33.80       52.25     37.21 o
 -10   3  -4       83.24      124.68     49.87 o
  -9   3  -4       20.71        1.34     22.17 o
  -8   3  -4       50.31       54.17     15.16 o
  -7   3  -4       28.80       28.03     10.00 o
  -6   3  -4      190.01      189.82     14.33 o
  -5   3  -4       19.86       21.13      9.05 o
  -4   3  -4       87.05       89.04      9.91 o
  -3   3  -4      457.31      442.68     21.12 o
  -2   3  -4      794.89      764.19     29.84 o
  -1   3  -4      243.01      264.90     12.98 o
   0   3  -4       77.92       95.42     12.31 o
   1   3  -4     1370.06     1407.12     57.52 o
   2   3  -4       11.61       10.23      5.01 o
   3   3  -4     1656.92     1683.30     43.08 o
   4   3  -4      325.88      363.25     18.00 o
   5   3  -4      284.82      267.88     17.54 o
   6   3  -4      377.69      349.02     21.90 o
   7   3  -4      242.96      225.68     18.71 o
   8   3  -4       23.48       25.66     12.80 o
   9   3  -4       35.27       29.67     21.37 o
  10   3  -4       17.37       -7.77     16.48 o
  11   3  -4        9.24       -2.77     39.98 o
  12   3  -4       45.04      112.02     53.43 o
 -10   4  -4       23.84       45.91     43.14 o
  -9   4  -4        0.04       18.39     22.81 o
  -8   4  -4        1.87       26.43     16.02 o
  -7   4  -4       15.99       24.44     11.40 o
  -6   4  -4       78.85       90.45     15.36 o
  -5   4  -4       24.89       31.78     11.67 o
  -4   4  -4      195.18      250.93     20.46 o
  -3   4  -4       94.74      118.82     18.45 o
  -2   4  -4       13.59        8.66      6.24 o
  -1   4  -4      390.65      369.88     18.74 o
   0   4  -4       43.14       53.04     13.06 o
   1   4  -4       63.73       36.02     12.67 o
   2   4  -4        0.25       -4.09      6.23 o
   3   4  -4      149.41      153.64     13.31 o
   4   4  -4       68.63       55.44     13.72 o
   5   4  -4      101.42       86.36     14.45 o
   6   4  -4        8.79       15.16     10.55 o
   7   4  -4        0.60        2.49     10.85 o
   8   4  -4        0.03        6.42     13.54 o
   9   4  -4       13.64       10.98     15.98 o
  10   4  -4       38.23       19.42     38.59 o
  -8   5  -4       37.99       74.82     23.98 o
  -7   5  -4       43.88       46.28     18.67 o
  -6   5  -4       33.72       48.55     16.21 o
  -5   5  -4       38.70       33.23     15.20 o
  -4   5  -4        3.11        7.85     10.75 o
  -3   5  -4        4.97       -8.30      8.30 o
  -2   5  -4       35.38       26.71     11.21 o
  -1   5  -4      179.72      210.97     25.33 o
   2   5  -4       78.10       60.45     12.17 o
   3   5  -4       54.34       60.19     12.87 o
   4   5  -4        7.39        2.22      9.93 o
   5   5  -4       10.55       -4.26     11.28 o
   6   5  -4        9.43        8.48     12.58 o
   7   5  -4       13.63       -9.86     13.46 o
   8   5  -4       56.28       40.66     19.84 o
  -4   6  -4        1.03        1.11     14.40 o
  -3   6  -4        4.54       15.64     13.27 o
  -2   6  -4        4.16        9.26     12.84 o
  -1   6  -4       12.90       10.29     14.65 o
   2   6  -4        8.21      -10.69     13.85 o
   3   6  -4        5.03       -0.59     10.31 o
   4   6  -4        8.99        3.54     13.12 o
   5   6  -4        2.44       -9.56     21.97 o
 -13   1  -3       24.79       59.28     31.20 o
 -12   1  -3      154.76      125.89     34.14 o
 -11   1  -3       82.45      135.52     33.14 o
 -10   1  -3       19.60       -0.77     16.64 o
  -9   1  -3       18.06       42.15     15.33 o
  -8   1  -3      348.60      427.71     25.57 o
  -7   1  -3      761.99      782.04     33.24 o
  -6   1  -3      269.79      317.10     20.86 o
  -5   1  -3      655.47      612.06     20.52 o
  -4   1  -3     2507.87     2590.60     52.44 o
  -3   1  -3     1906.56     1747.96     33.67 o
  -2   1  -3     5152.39     4900.69     81.94 o
  -1   1  -3      883.31      807.47     19.79 o
   0   1  -3     7338.60     7035.99    141.71 o
   1   1  -3     1362.01     1291.76     28.68 o
   2   1  -3     5587.90     5032.28     89.84 o
   3   1  -3      516.29      472.43     13.79 o
   4   1  -3      219.59      211.63     14.58 o
   5   1  -3      123.55      132.55     10.60 o
   6   1  -3      915.93      865.48     32.36 o
   7   1  -3      246.82      232.45     22.13 o
   8   1  -3       14.20       -1.64      7.92 o
   9   1  -3      528.63      504.34     30.25 o
  10   1  -3      311.20      295.41     48.85 o
  11   1  -3        8.77       27.21     17.77 o
  12   1  -3       36.71       27.37     28.99 o
  13   1  -3       27.47       14.30     30.65 o
 -13   2  -3       15.20       34.04     40.77 o
 -12   2  -3        2.84      -20.19     33.64 o
 -11   2  -3       12.92        6.59     20.29 o
 -10   2  -3      124.15       65.94     23.95 o
  -9   2  -3       52.08       36.08     15.68 o
  -8   2  -3      225.98      221.01     19.43 o
  -7   2  -3       26.69        5.89      8.71 o
  -6   2  -3      386.84      390.53     19.98 o
  -5   2  -3      506.18      557.81     21.64 o
  -4   2  -3      326.02      403.99     17.02 o
  -3   2  -3       14.35       19.38      4.52 o
  -2   2  -3     1299.35     1282.80     30.54 o
  -1   2  -3     1969.94     1920.56     58.76 o
   0   2  -3     1453.78     1396.88     54.30 o
   1   2  -3      400.90      368.14     33.25 o
   2   2  -3      146.80      151.85     10.97 o
   3   2  -3      769.50      776.27     21.51 o
   4   2  -3       10.31        2.21      5.42 o
   5   2  -3     1258.47     1281.59     38.40 o
   6   2  -3        1.87       -5.22      6.22 o
   7   2  -3       65.48       53.30      9.84 o
   8   2  -3       39.46       32.10     11.11 o
   9   2  -3       12.68        5.58     10.44 o
  10   2  -3       39.51       24.47     12.68 o
  11   2  -3       26.17       16.56     17.12 o
  12   2  -3       19.19       12.08     20.90 o
  13   2  -3        5.42       41.12     27.33 o
 -12   3  -3       25.71       76.00     48.29 o
 -11   3  -3       34.42       59.77     41.56 o
 -10   3  -3       80.40       90.14     26.66 o
  -9   3  -3       21.24       36.61     21.83 o
  -8   3  -3       45.41       46.80     14.00 o
  -7   3  -3      170.28      177.14     19.30 o
  -6   3  -3      223.91      214.56     20.09 o
  -5   3  -3       28.10       26.03      8.64 o
  -4   3  -3      104.94      107.26      9.16 o
  -3   3  -3      293.47      338.48     17.85 o
  -2   3  -3      578.33      584.95     23.99 o
  -1   3  -3      231.50      207.69     12.61 o
   0   3  -3      153.90      146.96     12.84 o
   1   3  -3       17.40        2.97      6.16 o
   2   3  -3        3.02       -0.04      4.56 o
   3   3  -3      341.36      323.50     15.97 o
   4   3  -3      201.30      203.21     13.32 o
   5   3  -3      243.47      205.27     21.08 o
   6   3  -3      140.71      139.95     14.16 o
   7   3  -3       11.36       12.87     10.71 o
   8   3  -3       12.15        2.68     12.50 o
   9   3  -3        5.80        4.93     15.94 o
  10   3  -3       57.25       61.78     21.59 o
  11   3  -3        9.64       19.79     41.56 o
  12   3  -3       30.08       35.23     43.54 o
 -10   4  -3        2.40      -20.21     23.92 o
  -9   4  -3       37.63       80.66     27.82 o
  -8   4  -3       88.04       93.33     41.50 o
  -7   4  -3       30.17       33.13     13.71 o
  -6   4  -3        8.96       10.28     11.66 o
  -5   4  -3       36.43       20.29     10.72 o
  -4   4  -3      582.69      631.86     31.31 o
  -3   4  -3       20.15       21.33      8.24 o
  -2   4  -3      133.66      146.82     12.63 o
  -1   4  -3       47.48       50.66     12.27 o
   2   4  -3      259.49      262.96     23.85 o
   3   4  -3      153.12      138.57     12.05 o
   4   4  -3       76.98       81.18     10.50 o
   5   4  -3       26.88        9.87     10.42 o
   6   4  -3       13.61       12.87     11.55 o
   7   4  -3       48.74       60.65     16.07 o
   8   4  -3       81.28       60.31     17.04 o
   9   4  -3       21.10        5.47     15.99 o
  10   4  -3       17.08       21.58     20.16 o
  11   4  -3       15.27       69.66     54.23 o
  -8   5  -3        3.69       34.20     28.12 o
  -7   5  -3        0.53       15.35     15.03 o
  -6   5  -3        4.49       17.74     13.82 o
  -5   5  -3       30.74       15.56     11.39 o
  -4   5  -3       29.01       31.00     10.48 o
  -3   5  -3        5.52       13.46     13.90 o
  -2   5  -3       53.26       45.18     12.06 o
   3   5  -3       69.15       57.90     12.56 o
   4   5  -3       74.52       52.31      9.95 o
   5   5  -3        5.65       -2.89      9.58 o
   6   5  -3       46.61       37.64     14.74 o
   7   5  -3        5.24        9.49     11.71 o
   8   5  -3       18.20       31.36     16.45 o
  -5   6  -3       16.04       10.61     17.29 o
  -4   6  -3        5.49        8.51     13.71 o
  -3   6  -3       16.00       15.91     13.12 o
  -2   6  -3        2.77        0.92     10.99 o
   3   6  -3       23.08       -2.69     10.47 o
   4   6  -3       14.69       12.42     13.71 o
   5   6  -3       21.08        7.75     15.72 o
 -13   0  -2       14.31       11.08     34.04 o
 -12   0  -2       23.21       43.14     33.64 o
 -11   0  -2       25.80        4.75     23.35 o
 -10   0  -2     1380.62     1217.12    130.22 o
  -9   0  -2     1034.70     1177.54    113.60 o
  -8   0  -2      324.94      330.13     34.01 o
  -7   0  -2      467.50      515.32     46.51 o
  -6   0  -2      539.49      463.04     47.10 o
  -5   0  -2     1621.73     1500.62     54.10 o
  -4   0  -2      138.50       23.75      8.71 o
  -3   0  -2     2077.63     2003.41     56.53 o
  -2   0  -2     2041.84     1822.29     50.82 o
  -1   0  -2       58.83       51.92      5.58 o
   0   0  -2       73.41       59.77      7.52 o
   1   0  -2      505.54      523.30     18.67 o
   2   0  -2      251.45      221.40     20.49 o
   3   0  -2      929.88      799.76     50.33 o
   4   0  -2     2664.76     2376.28     70.86 o
   5   0  -2      752.32      770.68     24.52 o
   6   0  -2     1729.28     1765.91     50.45 o
   7   0  -2      929.12      971.63     34.74 o
   8   0  -2       96.58       94.55     13.11 o
   9   0  -2      341.99      358.67     33.60 o
  10   0  -2      391.72      437.37     72.43 o
  11   0  -2       58.50       21.37     32.06 o
  12   0  -2       30.05       77.98     47.50 o
  13   0  -2       82.75       59.37     51.46 o
 -13   1  -2       15.06        6.85     27.48 o
 -12   1  -2       23.99       67.99     39.78 o
 -11   1  -2       66.04       46.48     29.69 o
 -10   1  -2       15.78        4.68     18.14 o
  -9   1  -2      466.22      505.73     40.09 o
  -8   1  -2      549.74      633.67     42.67 o
  -7   1  -2      858.34      945.62     31.05 o
  -6   1  -2      508.92      596.90     30.26 o
  -5   1  -2     1098.72     1019.95     27.95 o
  -4   1  -2     1037.80     1026.28     24.86 o
  -3   1  -2      147.93      145.89     10.42 o
  -2   1  -2     1905.89     1855.51     32.83 o
  -1   1  -2       35.14       48.24      6.32 o
   0   1  -2      111.47       88.27     12.27 o
   1   1  -2      330.64      321.28     12.07 o
   2   1  -2      459.86      460.28     19.14 o
   3   1  -2     2267.53     2062.41     40.31 o
   4   1  -2      979.41      984.81     25.52 o
   5   1  -2      461.73      485.05     29.80 o
   6   1  -2      630.75      663.85     23.36 o
   7   1  -2      649.27      680.54     32.54 o
   8   1  -2      200.64      157.53     15.17 o
   9   1  -2      909.95      882.46     35.94 o
  10   1  -2       36.42        4.36     14.75 o
  11   1  -2        3.76        1.90     16.94 o
  12   1  -2        6.81       24.20     27.27 o
  13   1  -2       19.91       66.96     39.38 o
 -13   2  -2        1.41      -32.06     32.06 o
 -12   2  -2        7.64       15.83     35.23 o
 -11   2  -2       49.07       37.96     23.96 o
 -10   2  -2      105.75      128.13     28.96 o
  -9   2  -2       21.88       17.16     13.26 o
  -8   2  -2      130.12      164.07     20.80 o
  -7   2  -2      201.82      236.92     21.08 o
  -6   2  -2      357.93      396.59     27.23 o
  -5   2  -2      183.09      192.64     16.00 o
  -4   2  -2      615.72      622.64     20.04 o
  -3   2  -2      342.35      339.64     12.65 o
  -2   2  -2      304.03      289.40      9.63 o
  -1   2  -2      337.05      318.48     20.78 o
   0   2  -2      818.22      720.85     48.68 o
   1   2  -2     1453.17     1424.85     54.44 o
   2   2  -2      221.23      175.88      8.58 o
   3   2  -2      139.26      145.27      8.78 o
   4   2  -2      277.21      303.76     16.03 o
   5   2  -2      471.77      509.41     33.29 o
   6   2  -2      382.89      363.18     18.02 o
   7   2  -2      176.31      196.33     14.78 o
   8   2  -2      749.22      738.67     31.61 o
   9   2  -2       13.83       10.40     10.91 o
  10   2  -2       70.70       61.02     14.48 o
  11   2  -2       20.43       15.81     18.20 o
  12   2  -2       82.76      112.03     26.48 o
  13   2  -2       21.48       26.41     26.67 o
 -12   3  -2       44.13        6.33     38.79 o
 -11   3  -2       72.18      111.22     51.46 o
 -10   3  -2       63.57       76.35     24.62 o
  -9   3  -2      156.78      112.32     29.09 o
  -8   3  -2      151.85      151.84     18.82 o
  -7   3  -2       12.20       10.87      9.10 o
  -6   3  -2       35.90       29.22      8.80 o
  -5   3  -2       43.32       48.84      9.41 o
  -4   3  -2      218.26      227.57     16.90 o
  -3   3  -2      228.88      241.67     14.91 o
  -2   3  -2      320.21      295.49     14.15 o
  -1   3  -2     1164.05     1082.91     44.78 o
   1   3  -2      221.55      219.68     22.96 o
   2   3  -2      263.68      284.04     20.15 o
   3   3  -2      288.13      302.52     14.86 o
   4   3  -2        4.79        6.25      6.13 o
   5   3  -2      296.69      283.73     17.54 o
   6   3  -2       20.80       13.42      9.06 o
   7   3  -2      134.80      130.63     16.76 o
   8   3  -2       49.14       41.59     15.01 o
   9   3  -2        1.60        8.71     15.15 o
  10   3  -2        2.87       14.46     18.30 o
  11   3  -2       21.97      -21.77     33.64 o
  12   3  -2       11.44       15.44     43.54 o
 -10   4  -2        3.71        2.17     23.36 o
  -9   4  -2       12.45       15.61     22.77 o
  -8   4  -2        0.17       17.29     12.27 o
  -7   4  -2        0.40        6.18     10.45 o
  -6   4  -2      111.01      162.61     40.47 o
  -5   4  -2      291.78      310.64     24.04 o
  -4   4  -2       10.25        0.73      8.49 o
  -3   4  -2      191.70      197.80     27.08 o
  -2   4  -2       60.32       70.25      8.17 o
   2   4  -2       26.50        8.31     13.85 o
   3   4  -2      209.22      206.98     13.34 o
   4   4  -2       13.44        5.32      6.88 o
   5   4  -2        7.59        5.43     11.73 o
   6   4  -2       18.46        9.02     11.10 o
   7   4  -2        6.50        0.09     11.95 o
   8   4  -2       48.17       57.01     19.67 o
   9   4  -2       76.32       41.60     18.68 o
  10   4  -2       60.53       68.04     28.16 o
  11   4  -2       31.14       28.10     46.71 o
  -8   5  -2       19.27       54.79     18.15 o
  -7   5  -2        9.93        9.11     14.13 o
  -6   5  -2       41.26       39.57     17.63 o
  -5   5  -2       61.67       89.01     18.65 o
  -4   5  -2       23.53       25.02     10.76 o
  -3   5  -2        9.50       22.11      8.98 o
  -2   5  -2       35.42       26.19     13.85 o
   3   5  -2       28.56       22.58     14.05 o
   4   5  -2       15.69        6.12     11.05 o
   5   5  -2        0.83       -2.30     10.52 o
   6   5  -2        0.97       -2.86     13.52 o
   7   5  -2        1.95        1.56     10.84 o
   8   5  -2        5.86       -4.87     15.27 o
  -5   6  -2       13.76       10.05     17.07 o
  -4   6  -2        4.07        7.69     14.08 o
  -3   6  -2       16.32       30.99     13.43 o
  -2   6  -2       13.47       18.67     11.27 o
   3   6  -2       12.51       42.35     17.02 o
   4   6  -2       41.90       52.10     15.39 o
   5   6  -2        1.13        1.05     14.20 o
 -13   1  -1       33.19       14.93     27.75 o
 -12   1  -1       25.00       75.36     90.05 o
 -11   1  -1      112.94       90.54     58.38 o
 -10   1  -1       39.99       70.63     36.61 o
  -9   1  -1      444.60      554.94     41.52 o
  -8   1  -1       61.86      130.44     14.55 o
  -7   1  -1      167.32      190.66     14.70 o
  -6   1  -1       82.79      133.64     11.56 o
  -5   1  -1       45.82       56.43      6.92 o
  -4   1  -1     3057.01     3312.92     65.36 o
  -3   1  -1      553.24      611.52     15.87 o
  -2   1  -1     3035.80     3338.73     57.30 o
  -1   1  -1     2400.41     2310.52     51.96 o
   0   1  -1     3067.23     2863.36     99.92 o
   1   1  -1      948.78      935.94     31.15 o
   2   1  -1     6427.11     6155.38    109.05 o
   3   1  -1      925.48      963.38     20.21 o
   4   1  -1     2614.52     2857.78     55.24 o
   5   1  -1      424.44      416.01     19.92 o
   6   1  -1      681.59      726.04     30.74 o
   7   1  -1      355.58      324.12     21.72 o
   8   1  -1      595.25      601.11     33.93 o
   9   1  -1      519.58      503.60     33.35 o
  10   1  -1       29.04       21.42     16.03 o
  11   1  -1       94.05       65.98     21.77 o
  12   1  -1       91.76      129.66     36.58 o
  13   1  -1       38.35      -14.48     46.11 o
 -13   2  -1       30.87       81.14     44.33 o
 -12   2  -1        7.49       -1.19     30.87 o
 -11   2  -1       31.31       21.30     23.20 o
 -10   2  -1       39.63       27.98     21.86 o
  -9   2  -1       11.48       43.81     15.02 o
  -8   2  -1      101.90       95.72     15.15 o
  -7   2  -1      190.79      230.08     21.90 o
  -6   2  -1       39.05       43.01      9.00 o
  -5   2  -1       37.06       80.75      9.14 o
  -4   2  -1      167.89      250.80     14.23 o
  -3   2  -1      332.95      395.73     12.90 o
  -2   2  -1       65.18       71.01      5.06 o
  -1   2  -1      225.40      199.33     14.13 o
   1   2  -1      273.83      310.58     15.81 o
   2   2  -1      183.35      178.48     10.25 o
   3   2  -1      707.88      780.11     21.43 o
   4   2  -1      710.49      693.51     24.08 o
   5   2  -1      548.02      569.77     24.09 o
   6   2  -1      178.52      136.71     11.20 o
   7   2  -1       36.57       25.26      8.46 o
   8   2  -1      283.05      287.25     18.81 o
   9   2  -1       30.65       38.34     12.14 o
  10   2  -1      181.96      188.41     22.11 o
  11   2  -1       28.27       12.57     17.23 o
  12   2  -1        4.25       24.14     21.36 o
  13   2  -1        6.64       12.73     28.70 o
 -12   3  -1        1.04       35.23     36.81 o
 -11   3  -1        5.49        3.96     36.81 o
 -10   3  -1        6.25       -8.32     18.81 o
  -9   3  -1        3.13       16.08     20.78 o
  -8   3  -1       40.20       43.27     14.30 o
  -7   3  -1       62.44       31.77     10.34 o
  -6   3  -1      177.52      187.52     13.92 o
  -5   3  -1      243.80      282.86     17.56 o
  -4   3  -1       53.34       73.24      8.67 o
  -3   3  -1       21.93       34.86      6.91 o
  -2   3  -1      261.06      242.82     10.84 o
  -1   3  -1     1180.19     1176.47     46.87 o
   2   3  -1      145.63      149.10     13.84 o
   3   3  -1      359.85      370.96     14.75 o
   4   3  -1      242.03      210.96     21.41 o
   5   3  -1      382.49      404.21     20.89 o
   6   3  -1        7.88       13.30      9.07 o
   7   3  -1       43.64       52.64     13.03 o
   8   3  -1       91.66       93.07     17.16 o
   9   3  -1       82.57       80.59     20.64 o
  10   3  -1       18.47       24.39     34.83 o
  11   3  -1       22.18       83.91     49.87 o
  12   3  -1        8.25      -18.60     35.62 o
 -10   4  -1        5.38        0.77     23.29 o
  -9   4  -1        1.16        1.31     20.71 o
  -8   4  -1       10.91       36.52     13.23 o
  -7   4  -1        5.74       -5.57     10.38 o
  -6   4  -1        8.12       50.45     13.77 o
  -5   4  -1      102.86      110.90     15.61 o
  -4   4  -1      151.26      146.35     25.59 o
  -3   4  -1       36.95       46.34      8.34 o
  -2   4  -1       58.07       59.01      6.93 o
   3   4  -1       87.33       73.33     11.14 o
   4   4  -1       15.40       16.40      7.67 o
   5   4  -1      274.88      220.01     20.60 o
   6   4  -1      270.28      278.70     24.25 o
   7   4  -1        2.75       11.56     11.71 o
   8   4  -1        8.79       -4.81     16.07 o
   9   4  -1        0.66        7.52     21.53 o
  10   4  -1       30.74       -3.60     19.89 o
  11   4  -1       16.17       14.25     47.10 o
  -8   5  -1       16.06       52.54     42.61 o
  -7   5  -1       11.91       46.26     17.10 o
  -6   5  -1       15.40       22.00     13.50 o
  -5   5  -1       15.33        7.53     10.52 o
  -4   5  -1       72.29       82.81     28.85 o
  -3   5  -1        7.09        8.34      8.82 o
  -2   5  -1      140.58      131.41     20.58 o
   3   5  -1       79.59       99.50     13.15 o
   4   5  -1       89.96       77.19     12.80 o
   5   5  -1       40.72       40.76     12.37 o
   6   5  -1        9.85       22.29     14.51 o
   7   5  -1       72.74       39.28     14.89 o
   8   5  -1       51.08       23.06     19.24 o
  -5   6  -1        5.28        4.47     16.16 o
  -4   6  -1        5.57       15.60     14.05 o
  -3   6  -1       32.25       47.81     13.24 o
   3   6  -1        5.50        0.40     14.65 o
   4   6  -1        8.84       23.99     14.65 o
   5   6  -1        1.77       10.49     12.41 o
 -13   0   0      107.52      186.43     56.21 o
 -12   0   0       99.98       76.39     38.79 o
 -11   0   0       10.12       -0.40     24.54 o
 -10   0   0      289.13      367.31     65.70 o
  -9   0   0     1182.73     1431.99     73.90 o
  -8   0   0      575.40      654.13     50.63 o
  -7   0   0      397.92      399.67     36.22 o
  -6   0   0     2040.41     2355.32    134.58 o
  -5   0   0     1877.83     1930.14     69.53 o
  -4   0   0     1040.09     1061.17     35.80 o
  -3   0   0       17.74       11.41      6.70 o
  -2   0   0    12631.98    12202.33    361.98 o
  -1   0   0     3278.03     3180.71    113.77 o
   1   0   0     3466.67     3246.92    110.91 o
   2   0   0    12418.21    12507.15    310.97 o
   3   0   0       15.69       10.45      4.99 o
   4   0   0     1004.42     1075.18     32.04 o
   5   0   0     1853.92     2018.99     54.43 o
   6   0   0     2091.89     2440.66     72.83 o
   7   0   0      407.65      420.37     25.42 o
   8   0   0      591.53      670.84     35.43 o
   9   0   0     1180.28     1261.09     84.44 o
  10   0   0      301.72      248.57     55.41 o
  11   0   0        7.92       39.58     36.02 o
  12   0   0       97.49      107.27     51.06 o
  13   0   0      108.15      100.54     55.81 o
 -13   1   0        0.09       14.83     26.57 o
 -12   1   0       93.24       63.19     26.88 o
 -11   1   0       15.90       11.30     19.45 o
 -10   1   0       34.21       64.79     28.70 o
  -9   1   0      140.97      175.56     20.16 o
  -8   1   0      181.37      192.64     16.95 o
  -7   1   0       16.57        3.04      7.18 o
  -6   1   0      237.67      273.17     19.93 o
  -5   1   0       12.38        5.80      5.73 o
  -4   1   0     1546.49     1617.15     34.91 o
  -3   1   0      226.98      210.27     10.69 o
  -2   1   0     6446.07     6976.76    115.79 o
  -1   1   0      511.90      538.06     13.80 o
   1   1   0      477.05      516.91     18.66 o
   2   1   0     6351.01     7000.27    123.04 o
   3   1   0      247.36      247.09      8.85 o
   4   1   0     1535.34     1661.18     34.88 o
   5   1   0       10.66       10.50      4.53 o
   6   1   0      232.74      238.20     13.24 o
   7   1   0       16.97       -5.64      6.62 o
   8   1   0      183.11      172.31     13.88 o
   9   1   0      139.06      112.79     21.06 o
  10   1   0       36.55       37.96     16.88 o
  11   1   0       14.06        8.08     16.79 o
  12   1   0       94.24       55.87     31.34 o
  13   1   0        0.13        0.66     31.21 o
 -13   2   0       46.36      131.81     54.23 o
 -12   2   0       27.54       15.04     33.25 o
 -11   2   0      105.96      112.22     31.44 o
 -10   2   0      212.83      172.16     44.13 o
  -9   2   0      340.22      378.10     34.00 o
  -8   2   0      298.13      343.04     31.08 o
  -7   2   0      426.11      528.24     26.36 o
  -6   2   0      371.55      440.20     20.93 o
  -5   2   0      708.95      754.68     24.63 o
  -4   2   0     3127.61     3476.93     85.33 o
  -3   2   0     1343.55     1396.77     30.70 o
  -2   2   0     5764.79     6073.33    137.35 o
  -1   2   0      934.42     1007.50     39.18 o
   1   2   0      916.82      971.32     53.43 o
   2   2   0     5847.23     6281.19    137.57 o
   3   2   0     1294.54     1384.06     33.66 o
   4   2   0     3100.38     3566.84     85.53 o
   5   2   0      727.46      785.91     39.77 o
   6   2   0      382.41      406.51     18.67 o
   7   2   0      413.62      429.97     20.33 o
   8   2   0      289.86      296.43     19.18 o
   9   2   0      339.85      347.23     23.95 o
  10   2   0      219.06      201.70     23.38 o
  11   2   0      105.14      108.94     23.29 o
  12   2   0       29.12       38.62     25.24 o
  13   2   0       45.78       76.40     30.20 o
 -12   3   0        2.38       -8.31     30.08 o
 -11   3   0        4.46        7.92     38.00 o
 -10   3   0       65.95       73.43     26.73 o
  -9   3   0       23.45        2.45     18.01 o
  -8   3   0      238.20      317.71     24.99 o
  -7   3   0      208.21      241.77     18.39 o
  -6   3   0       23.24       21.88      8.26 o
  -5   3   0       66.35       59.77     12.90 o
  -4   3   0        4.47        7.02      5.95 o
  -3   3   0      188.36      228.74     15.59 o
  -2   3   0     1261.05     1404.84     39.31 o
   2   3   0     1283.54     1387.21     55.69 o
   3   3   0      191.71      201.60      9.81 o
   4   3   0        3.98        6.89      6.31 o
   5   3   0       69.42       69.45     10.25 o
   6   3   0       20.10       28.08      9.86 o
   7   3   0      200.45      196.20     19.69 o
   8   3   0      241.40      261.37     24.80 o
   9   3   0       23.60       22.64     17.03 o
  10   3   0       68.25       83.00     28.89 o
  11   3   0        4.96      -27.31     41.16 o
  12   3   0        2.44       59.37     44.33 o
 -10   4   0       19.67        4.46     43.94 o
  -9   4   0       59.12       96.58     27.80 o
  -8   4   0      106.27      148.36     18.60 o
  -7   4   0      181.09      226.86     19.62 o
  -6   4   0       18.81       44.26     18.18 o
  -5   4   0       50.13       29.77     11.14 o
  -4   4   0       13.08       11.27      7.16 o
  -3   4   0       21.19       28.19      7.40 o
  -2   4   0      255.75      264.53     28.39 o
   3   4   0       21.92       16.77      6.23 o
   4   4   0       12.61       19.16      7.62 o
   5   4   0       51.10       59.70     12.17 o
   6   4   0       20.36       21.50     15.05 o
   7   4   0      181.34      192.15     22.68 o
   8   4   0      106.84       78.05     21.13 o
   9   4   0       59.80       64.73     25.05 o
  10   4   0       19.49       19.07     26.36 o
  -8   5   0       14.69       29.93     27.39 o
  -7   5   0       22.81       12.43     15.70 o
  -6   5   0        7.84       26.75     13.90 o
  -5   5   0       41.74       60.55     13.18 o
  -4   5   0       38.11       27.74     14.83 o
  -3   5   0       42.87       67.67     13.15 o
  -2   5   0       20.69       17.42     11.48 o
   3   5   0       44.04       43.54     14.65 o
   4   5   0       35.56       40.46     12.99 o
   5   5   0       41.37       44.67     12.93 o
   6   5   0        7.41        1.66     12.92 o
   7   5   0       23.78       19.56     14.34 o
   8   5   0       14.79       18.65     18.50 o
  -5   6   0        9.52       11.08     16.51 o
  -4   6   0       40.36       43.42     14.43 o
  -3   6   0        7.86       12.86     11.46 o
   4   6   0       39.95       50.94     15.11 o
   5   6   0        9.92       -3.85     14.97 o
 -13   1   1       37.16       45.20     35.43 o
 -12   1   1       93.70       83.70     29.76 o
 -11   1   1       95.20       79.40     26.17 o
 -10   1   1       30.09       13.65     19.03 o
  -9   1   1      527.55      589.19     46.98 o
  -8   1   1      602.71      734.18     38.48 o
  -7   1   1      354.48      396.22     23.99 o
  -6   1   1      707.64      766.27     24.32 o
  -5   1   1      422.20      462.38     19.23 o
  -4   1   1     2577.38     2782.39     55.41 o
  -3   1   1      946.42      964.96     21.61 o
  -2   1   1     6433.14     6195.41    109.03 o
  -1   1   1      900.43      922.71     35.39 o
   1   1   1     2429.93     2279.60     67.72 o
   2   1   1     3015.70     3414.31     61.07 o
   3   1   1      541.24      644.40     14.13 o
   4   1   1     3074.86     3473.90     61.44 o
   5   1   1       46.20       62.64      6.87 o
   6   1   1       81.84      121.42      8.94 o
   7   1   1      164.65      175.24     12.45 o
   8   1   1       67.02       91.68     10.36 o
   9   1   1      450.90      523.56     35.57 o
  10   1   1       42.69       16.37     17.79 o
  11   1   1      110.14      114.45     24.04 o
  12   1   1       25.04       25.77     27.19 o
  13   1   1       33.29       25.95     34.50 o
 -13   2   1        6.17       43.54     39.58 o
 -12   2   1        4.41       -4.75     29.29 o
 -11   2   1       28.19       28.08     21.58 o
 -10   2   1      182.45      200.09     28.12 o
  -9   2   1       33.19       38.55     15.33 o
  -8   2   1      294.62      290.51     24.02 o
  -7   2   1       40.25       54.23     10.41 o
  -6   2   1      178.74      170.44     13.34 o
  -5   2   1      538.23      542.94     21.57 o
  -4   2   1      723.84      715.84     24.01 o
  -3   2   1      685.97      758.02     21.16 o
  -2   2   1      179.36      182.86     10.81 o
  -1   2   1      273.05      298.71     15.95 o
   1   2   1      221.93      231.55     17.02 o
   2   2   1       57.63       63.99      9.15 o
   3   2   1      326.32      407.09     14.76 o
   4   2   1      171.56      250.11     14.57 o
   5   2   1       37.84       82.46     10.24 o
   6   2   1       38.56       44.48     10.00 o
   7   2   1      197.24      187.23     13.43 o
   8   2   1      105.85      123.92     13.42 o
   9   2   1       10.90       22.83     10.73 o
  10   2   1       38.81       54.50     15.27 o
  11   2   1       32.17       31.62     23.33 o
  12   2   1        8.02       13.43     21.00 o
  13   2   1       30.69       35.10     30.28 o
 -12   3   1        8.87       79.95     44.33 o
 -11   3   1       21.96        1.98     34.04 o
 -10   3   1       18.90       31.49     21.97 o
  -9   3   1       83.76       97.74     25.19 o
  -8   3   1       89.30      135.79     18.17 o
  -7   3   1       42.45       35.89     10.60 o
  -6   3   1        8.57        4.90      7.41 o
  -5   3   1      382.95      407.65     20.72 o
  -4   3   1      238.51      220.18     13.28 o
  -3   3   1      355.46      359.17     19.75 o
  -2   3   1      150.18      132.24     23.89 o
   2   3   1      263.17      284.18     18.33 o
   3   3   1       21.60       27.29      5.20 o
   4   3   1       56.07       59.14      8.30 o
   5   3   1      236.11      262.46     17.30 o
   6   3   1      178.74      182.18     16.12 o
   7   3   1       65.32       49.17     14.00 o
   8   3   1       40.88       32.86     12.86 o
   9   3   1        3.20        3.43     16.82 o
  10   3   1        6.66       16.53     22.98 o
  11   3   1        5.72      -38.00     38.00 o
  12   3   1        1.12      -36.41     36.41 o
 -11   4   1       16.75        7.52     40.77 o
 -10   4   1       32.54       39.85     24.51 o
  -9   4   1        0.72       -4.54     21.10 o
  -8   4   1        8.97       10.50     11.91 o
  -7   4   1        3.11        1.61     10.70 o
  -6   4   1      266.42      275.63     24.94 o
  -5   4   1      279.54      295.52     22.62 o
  -4   4   1       13.84       12.27     11.37 o
  -3   4   1       84.03       93.19      8.33 o
  -2   4   1      170.42      183.96     29.49 o
   3   4   1       39.01       26.31      6.77 o
   4   4   1      148.82      134.60     19.60 o
   5   4   1      108.15      138.40     20.56 o
   6   4   1        7.19       28.78     12.01 o
   7   4   1        5.85       -2.85     12.34 o
   8   4   1       11.49       17.49     17.16 o
   9   4   1        1.02        8.97     16.77 o
  10   4   1        4.87       43.50     29.20 o
  -8   5   1       51.16       59.15     31.77 o
  -7   5   1       73.61       75.16     18.89 o
  -6   5   1       10.59        9.30     12.42 o
  -5   5   1       39.14       47.59     12.61 o
  -4   5   1       89.58       74.59     12.89 o
  -3   5   1       82.11       92.59     14.55 o
   3   5   1        7.46       11.48     12.27 o
   4   5   1       69.53       69.27     12.18 o
   5   5   1       15.65       20.98     11.59 o
   6   5   1       15.84        5.00     13.06 o
   7   5   1       12.69        2.35     17.72 o
   8   5   1       15.29       39.74     19.45 o
  -5   6   1        1.60       -0.97     14.35 o
  -4   6   1        8.79        8.96     12.68 o
  -3   6   1        5.90       20.30     11.38 o
   4   6   1        5.58        7.84     13.12 o
   5   6   1        5.49       -4.46     14.68 o
 -13   0   2       83.77       52.25     41.56 o
 -12   0   2       29.95       32.85     32.46 o
 -11   0   2       57.94        2.37     30.87 o
 -10   0   2      396.18      499.52     72.83 o
  -9   0   2      331.96      339.96     69.47 o
  -8   0   2       93.82      151.56     24.29 o
  -7   0   2      917.03      928.71     55.61 o
  -6   0   2     1733.70     1773.19     80.33 o
  -5   0   2      740.58      745.93     34.66 o
  -4   0   2     2652.61     2431.49     78.41 o
  -3   0   2      935.86      854.67     45.37 o
  -2   0   2      256.36      238.08     15.88 o
  -1   0   2      509.13      489.85     17.80 o
   1   0   2       60.62       56.69      4.33 o
   2   0   2     2061.48     1870.05     51.01 o
   3   0   2     2057.05     1937.55     50.14 o
   5   0   2     1631.09     1500.30     43.73 o
   6   0   2      555.63      618.19     74.56 o
   7   0   2      461.54      547.26     29.64 o
   8   0   2      321.06      309.09     23.88 o
   9   0   2     1014.81      976.15     45.28 o
  10   0   2     1368.91     1671.05    159.31 o
  11   0   2       26.51       23.75     34.04 o
  12   0   2       21.69       30.08     38.79 o
  13   0   2       13.32       66.50     51.46 o
 -13   1   2       19.91       60.14     30.65 o
 -12   1   2        6.86       25.09     21.57 o
 -11   1   2        4.55       16.50     18.33 o
 -10   1   2       34.33       36.00     38.20 o
  -9   1   2      918.41      992.40     53.92 o
  -8   1   2      212.23      230.46     17.92 o
  -7   1   2      665.57      730.41     27.03 o
  -6   1   2      639.95      706.86     34.45 o
  -5   1   2      459.42      478.53     17.98 o
  -4   1   2      995.94      980.31     23.46 o
  -3   1   2     2250.87     2037.13     38.01 o
  -2   1   2      461.23      468.68     23.59 o
  -1   1   2      334.42      344.81     10.25 o
   0   1   2      111.17      104.79      5.48 o
   1   1   2       32.38       32.79      3.02 o
   2   1   2     1888.04     1795.16     34.94 o
   3   1   2      137.93      139.24     21.34 o
   4   1   2     1030.97     1093.48     23.81 o
   5   1   2     1123.98     1113.67     26.77 o
   6   1   2      509.72      483.65     19.08 o
   7   1   2      860.50      901.91     32.12 o
   8   1   2      557.61      590.16     23.68 o
   9   1   2      472.51      487.12     29.24 o
  10   1   2       14.54       17.09     15.05 o
  11   1   2       68.13       43.21     30.86 o
  12   1   2       22.97       39.65     29.88 o
  13   1   2       16.01       25.13     34.88 o
 -13   2   2       21.22      -13.46     34.04 o
 -12   2   2       81.06       21.37     31.67 o
 -11   2   2       20.41       46.23     23.79 o
 -10   2   2       68.39       53.02     19.14 o
  -9   2   2       12.85       16.77     13.40 o
  -8   2   2      747.15      796.16     36.08 o
  -7   2   2      171.02      198.76     16.86 o
  -6   2   2      379.54      437.69     23.89 o
  -5   2   2      467.83      477.84     22.63 o
  -4   2   2      288.07      310.14     17.38 o
  -3   2   2      135.83      142.88      8.56 o
  -2   2   2      220.29      204.06     18.74 o
  -1   2   2     1459.06     1405.46     53.74 o
   1   2   2      344.01      362.61     27.71 o
   2   2   2      319.61      314.55     11.54 o
   3   2   2      339.28      333.51     13.68 o
   4   2   2      631.35      615.85     22.78 o
   5   2   2      178.56      173.14     13.85 o
   6   2   2      355.24      377.27     19.86 o
   7   2   2      199.19      217.61     14.52 o
   8   2   2      135.41      129.80     13.55 o
   9   2   2       20.29       19.68     10.65 o
  10   2   2      106.31       90.47     17.21 o
  11   2   2       49.14       28.77     27.64 o
  12   2   2        7.50        9.91     20.70 o
  13   2   2        1.27       25.56     24.90 o
 -12   3   2       11.85       16.62     36.41 o
 -11   3   2       21.72      -17.02     30.08 o
 -10   3   2        2.60       10.09     20.57 o
  -9   3   2        1.63        4.07     17.18 o
  -8   3   2       46.54       66.89     14.60 o
  -7   3   2      128.59      119.22     13.95 o
  -6   3   2       19.42       16.74      7.89 o
  -5   3   2      289.26      327.30     18.22 o
  -4   3   2        5.45        6.37      4.80 o
  -3   3   2      285.51      318.26     27.81 o
  -2   3   2      268.20      269.98     27.79 o
   2   3   2      320.38      329.39     19.03 o
   3   3   2      230.36      230.80     12.04 o
   4   3   2      217.70      231.06     14.34 o
   5   3   2       39.92       24.63      8.42 o
   6   3   2       36.98       33.32     10.27 o
   7   3   2       11.03        3.73     11.04 o
   8   3   2      146.13      150.96     18.10 o
   9   3   2      161.34      159.82     25.38 o
  10   3   2       66.17       65.92     26.92 o
  11   3   2       72.76      144.87     60.96 o
  12   3   2       42.90        5.15     49.08 o
 -11   4   2       31.62       34.44     43.94 o
 -10   4   2       61.30       83.99     29.88 o
  -9   4   2       73.60       74.95     26.31 o
  -8   4   2       46.69       78.75     15.42 o
  -7   4   2        7.09        5.40     10.36 o
  -6   4   2       18.57       23.65     12.02 o
  -5   4   2        8.13       29.20     10.51 o
  -4   4   2       13.96       11.84      7.40 o
  -3   4   2      210.88      229.69     13.96 o
  -2   4   2       26.05       42.23     10.49 o
   3   4   2      191.29      190.98     12.25 o
   4   4   2       10.30        5.48      7.39 o
   5   4   2      286.73      294.33     25.13 o
   6   4   2      113.25      135.45     18.45 o
   7   4   2        0.47       -0.68     12.15 o
   8   4   2        0.24      -14.62     14.62 o
   9   4   2       12.35       20.55     18.01 o
  10   4   2        3.43       -8.11     38.99 o
  -8   5   2        5.97       76.54     41.64 o
  -7   5   2        1.84        0.58     14.01 o
  -6   5   2        1.04       -2.32     11.42 o
  -5   5   2        0.99        4.51     10.18 o
  -4   5   2       16.01        4.80      9.33 o
  -3   5   2       28.24       24.94     10.99 o
   3   5   2       10.08        6.91      8.25 o
   4   5   2       23.95       32.79     12.40 o
   5   5   2       61.93       60.46     13.91 o
   6   5   2       42.32       42.54     16.74 o
   7   5   2        9.30       -0.76     13.27 o
   8   5   2       19.37       20.16     18.69 o
  -5   6   2        0.86       -7.09     13.79 o
  -4   6   2       41.22       37.30     13.99 o
  -3   6   2       12.00        2.10     10.59 o
   4   6   2        3.94        5.04     12.59 o
   5   6   2       13.47       32.16     29.69 o
 -13   1   3       27.68       56.38     41.76 o
 -12   1   3       35.13       41.40     47.89 o
 -11   1   3        7.86       28.85     19.30 o
 -10   1   3      309.16      328.00     44.31 o
  -9   1   3      539.65      571.92     59.14 o
  -8   1   3       11.83       12.74     10.97 o
  -7   1   3      247.79      238.78     15.73 o
  -6   1   3      908.18      847.97     25.94 o
  -5   1   3      131.38      134.23     10.76 o
  -4   1   3      220.06      228.05      9.82 o
  -3   1   3      499.55      459.10     13.42 o
  -2   1   3     5604.74     5017.16     89.75 o
  -1   1   3     1389.32     1276.55     24.33 o
   0   1   3     7464.61     7068.71    173.36 o
   1   1   3      873.74      820.57     18.63 o
   2   1   3     5098.79     4789.56     87.09 o
   3   1   3     1916.39     1777.75     31.96 o
   4   1   3     2574.18     2654.98     49.56 o
   5   1   3      635.83      618.42     22.42 o
   6   1   3      261.61      262.06     13.83 o
   7   1   3      765.91      752.19     27.41 o
   8   1   3      346.40      370.82     20.32 o
   9   1   3       21.18       30.70     11.93 o
  10   1   3       18.07       13.19     19.28 o
  11   1   3       80.80      100.99     25.83 o
  12   1   3      154.77      142.94     40.01 o
  13   1   3       26.46       10.31     33.86 o
 -13   2   3        5.50       -1.98     34.04 o
 -12   2   3       18.57       18.60     30.87 o
 -11   2   3       26.59       45.62     24.50 o
 -10   2   3       40.50       52.25     18.56 o
  -9   2   3       11.56        0.77     16.52 o
  -8   2   3       37.97       31.56     11.14 o
  -7   2   3       66.67       54.73     13.82 o
  -6   2   3        1.15       -5.91      5.91 o
  -5   2   3     1265.83     1210.69     33.87 o
  -4   2   3        7.68        0.96      5.25 o
  -3   2   3      764.14      750.58     29.53 o
  -2   2   3      147.46      145.08      7.36 o
  -1   2   3      397.45      368.85     19.44 o
   0   2   3     1443.57     1360.21     51.64 o
   1   2   3     2029.78     1942.33     50.76 o
   2   2   3     1316.83     1317.91     33.21 o
   3   2   3       15.26        6.22      4.48 o
   4   2   3      317.17      375.21     18.78 o
   5   2   3      497.07      496.48     23.93 o
   6   2   3      390.70      380.23     22.40 o
   7   2   3       24.28       38.61      8.79 o
   8   2   3      228.98      250.80     22.27 o
   9   2   3       53.45       40.44     12.10 o
  10   2   3      123.35      121.63     23.23 o
  11   2   3       13.80       -3.02     17.16 o
  12   2   3        3.33        8.32     20.61 o
  13   2   3       15.11        0.40     25.02 o
 -12   3   3       29.92       76.79     43.14 o
 -11   3   3        9.99       58.58     39.98 o
 -10   3   3       58.64       57.10     23.76 o
  -9   3   3        6.23       40.09     36.41 o
  -8   3   3       11.77       13.10     11.87 o
  -7   3   3       11.83        1.16      8.15 o
  -6   3   3      141.36      162.01     13.23 o
  -5   3   3      243.16      247.26     20.32 o
  -4   3   3      193.30      207.15     13.11 o
  -3   3   3      338.48      367.00     22.56 o
  -2   3   3        3.96        8.67      7.88 o
  -1   3   3       17.55        1.58      9.10 o
   2   3   3      564.09      550.92     21.95 o
   3   3   3      296.99      272.03     27.60 o
   4   3   3      108.78      130.34     13.49 o
   5   3   3       26.87       15.61     10.00 o
   6   3   3      217.98      226.14     17.66 o
   7   3   3      174.02      169.30     16.89 o
   8   3   3       47.71       50.57     13.89 o
   9   3   3       22.15       50.96     19.55 o
  10   3   3       78.41       47.72     30.28 o
  11   3   3       34.77       25.33     48.29 o
  12   3   3       25.30        7.92     52.64 o
 -11   4   3       15.36      -11.87     41.96 o
 -10   4   3       17.15       33.20     23.75 o
  -9   4   3       21.00       53.10     24.06 o
  -8   4   3       82.75       75.28     20.13 o
  -7   4   3       51.35       67.30     16.28 o
  -6   4   3       12.33        8.84     11.02 o
  -5   4   3       27.23        8.65      9.92 o
  -4   4   3       76.10       77.64     21.13 o
  -3   4   3      156.91      162.23     12.05 o
  -2   4   3      266.26      297.26     28.10 o
   3   4   3       20.30       22.38      7.13 o
   4   4   3      579.52      603.42     26.16 o
   5   4   3       37.34       37.55     11.16 o
   6   4   3        8.35       19.96     11.56 o
   7   4   3       31.12       15.64     13.84 o
   8   4   3       90.06      105.89     23.94 o
   9   4   3       37.68       69.22     20.63 o
  10   4   3        2.36       -0.41     25.98 o
  -8   5   3       17.98       73.12     27.50 o
  -7   5   3        5.38       28.59     15.16 o
  -6   5   3       47.85       72.59     15.52 o
  -5   5   3        6.54       12.76     16.54 o
  -4   5   3       73.59       74.61     15.81 o
  -3   5   3       68.60       63.00     13.01 o
   3   5   3        5.75       16.16      8.73 o
   4   5   3       28.49       36.30     13.26 o
   5   5   3       31.23       43.46     13.47 o
   6   5   3        4.84       -3.50     11.78 o
   7   5   3        0.42       27.62     15.48 o
   8   5   3        4.27       22.59     17.28 o
  -5   6   3       20.98       32.35     16.40 o
  -4   6   3       14.60       21.78     12.87 o
  -3   6   3       23.26       11.42     10.18 o
   4   6   3        5.81        4.48     20.19 o
   5   6   3       15.76       13.31     15.83 o
 -13   0   4      116.21       76.79     43.94 o
 -12   0   4       27.74      127.06     48.29 o
 -11   0   4      207.67      155.55     47.10 o
 -10   0   4      675.07      737.40     88.27 o
  -9   0   4      601.11      550.61     48.40 o
  -8   0   4      572.87      641.09     50.47 o
  -7   0   4      326.05      292.23     30.23 o
  -6   0   4      982.94      945.96     54.45 o
  -5   0   4     3207.13     3032.33    100.17 o
  -4   0   4     5907.21     5377.91    222.35 o
  -3   0   4     4597.07     4418.26    115.21 o
  -2   0   4      515.04      488.14     21.57 o
  -1   0   4    11296.83    10527.76    367.62 o
   0   0   4      164.73      171.29      9.14 o
   1   0   4     7338.85     6624.09    151.23 o
   2   0   4     6661.33     6355.14    131.77 o
   3   0   4    12693.38    11908.75    245.83 o
   4   0   4       58.78       64.79      7.72 o
   5   0   4     1588.90     1587.24     42.02 o
   6   0   4      838.30      910.54     32.84 o
   7   0   4       94.68       82.54     11.95 o
   8   0   4      390.87      398.56     24.57 o
   9   0   4      466.98      382.96     50.61 o
  10   0   4      254.60      180.99     32.85 o
  11   0   4      357.80      368.11     77.18 o
  12   0   4       51.86       72.83     47.50 o
  13   0   4       44.52       58.18     45.52 o
 -13   1   4       30.61       70.05     31.89 o
 -12   1   4        7.64       20.41     21.92 o
 -11   1   4      131.05      149.78     38.20 o
 -10   1   4       40.56       38.75     21.02 o
  -9   1   4      385.09      462.79     36.45 o
  -8   1   4       29.09       40.47     10.55 o
  -7   1   4      332.15      327.50     20.42 o
  -6   1   4       11.58        5.52      5.84 o
  -5   1   4       36.71       56.29      8.84 o
  -4   1   4       47.79       50.21      5.47 o
  -3   1   4      652.54      638.15     16.70 o
  -2   1   4     1045.66      984.75     20.85 o
  -1   1   4     9575.20     9016.76    147.78 o
   0   1   4     6624.87     6268.32     99.13 o
   1   1   4    40957.59    38317.69    658.77 o
   2   1   4     2636.04     2592.70     46.40 o
   3   1   4     6625.44     6230.02    100.09 o
   4   1   4     2510.56     2496.43     47.80 o
   5   1   4      386.63      393.42     15.71 o
   6   1   4      252.05      233.83     14.23 o
   7   1   4      222.39      215.52     14.76 o
   8   1   4      247.69      239.19     16.95 o
   9   1   4      343.09      259.67     36.62 o
  10   1   4       23.17      -14.36     14.36 o
  11   1   4       12.39       30.26     21.13 o
  12   1   4       44.17       47.08     32.03 o
  13   1   4        7.63      -29.11     29.11 o
 -13   2   4        0.67      -31.67     31.67 o
 -12   2   4       12.95      -26.12     29.29 o
 -11   2   4       74.32      111.81     30.92 o
 -10   2   4       69.72       47.26     17.95 o
  -9   2   4       59.95       57.21     17.42 o
  -8   2   4      156.87      197.28     18.43 o
  -7   2   4      352.92      359.62     22.14 o
  -6   2   4     1125.99     1070.51     32.93 o
  -5   2   4       63.08       75.98      8.03 o
  -4   2   4      298.91      257.50     14.75 o
  -3   2   4      220.35      218.87     11.10 o
  -2   2   4     1132.34     1029.79     25.73 o
  -1   2   4     3761.53     3533.31     80.25 o
   0   2   4     2198.67     2025.99     52.49 o
   1   2   4     1213.77     1219.21     35.13 o
   2   2   4      797.03      729.85     19.72 o
   3   2   4      128.42      151.10      9.89 o
   4   2   4      625.37      556.13     26.24 o
   5   2   4     1024.70     1006.77     29.99 o
   6   2   4      328.91      289.99     17.97 o
   7   2   4      240.21      227.30     17.49 o
   8   2   4      115.58      138.92     18.67 o
   9   2   4       31.25       23.80     11.76 o
  10   2   4      129.94      124.74     33.80 o
  11   2   4      104.22       98.14     27.15 o
  12   2   4       21.90        8.49     24.13 o
  13   2   4       31.22       28.94     29.58 o
 -12   3   4       46.37       54.62     40.77 o
 -11   3   4        8.20       25.73     36.02 o
 -10   3   4       16.37       18.36     20.74 o
  -9   3   4       34.84       16.22     18.93 o
  -8   3   4       23.49       31.66     12.67 o
  -7   3   4      246.20      271.24     19.00 o
  -6   3   4      381.53      384.97     19.30 o
  -5   3   4      279.78      280.79     15.78 o
  -4   3   4      315.26      335.80     17.41 o
  -3   3   4     1658.19     1689.83     42.82 o
  -2   3   4       11.81        3.77      6.57 o
  -1   3   4     1364.38     1370.16     54.85 o
   1   3   4      249.38      241.94     17.07 o
   2   3   4      775.37      764.94     21.68 o
   3   3   4      463.03      460.63     25.14 o
   4   3   4       94.56       73.77     12.57 o
   5   3   4       17.19       15.99      8.21 o
   6   3   4      189.97      135.41     14.60 o
   7   3   4       29.48       25.90     10.73 o
   8   3   4       51.67       27.31     12.77 o
   9   3   4       19.21       45.61     18.19 o
  10   3   4       82.87       37.40     25.19 o
  11   3   4       34.18       14.65     43.14 o
  12   3   4       23.07       72.04     64.91 o
 -10   4   4       37.93       47.90     71.05 o
  -9   4   4       13.74       35.64     32.46 o
  -8   4   4        0.02       12.57     14.45 o
  -7   4   4        0.87       -1.09     10.33 o
  -6   4   4        7.06       -9.85      9.85 o
  -5   4   4      104.43       93.78     14.61 o
  -4   4   4       69.27       47.93      9.64 o
  -3   4   4      152.51      163.74     12.38 o
  -2   4   4        0.10       -5.11      5.11 o
   3   4   4       93.25       92.62      9.73 o
   4   4   4      202.19      219.89     16.18 o
   5   4   4       22.13        9.03      9.26 o
   6   4   4       78.71       39.22     13.12 o
   7   4   4       16.50       19.21     14.02 o
   8   4   4        1.76       -2.02     13.11 o
   9   4   4        0.04       11.22     18.63 o
  10   4   4       23.01       43.75     27.84 o
  -8   5   4       54.70       98.96     41.14 o
  -7   5   4       12.63       16.73     14.59 o
  -6   5   4        8.86        5.39     12.25 o
  -5   5   4       10.77       15.58     10.95 o
  -4   5   4        8.01       12.23      9.57 o
  -3   5   4       54.97       73.02     21.97 o
   3   5   4        4.41        2.96      8.56 o
   4   5   4        3.37       -8.25      8.25 o
   5   5   4       40.23       15.84     12.53 o
   6   5   4       33.42       29.21     13.11 o
   7   5   4       43.69       57.97     18.62 o
   8   5   4       37.64       48.40     18.98 o
  -5   6   4        2.42        1.26     18.01 o
  -4   6   4        9.37        3.28     12.03 o
  -3   6   4        4.80        5.16      9.98 o
   4   6   4        1.13       25.57     14.41 o
 -13   1   5       33.53       18.51     27.80 o
 -12   1   5       27.97       44.73     24.44 o
 -11   1   5       77.86       60.98     24.04 o
 -10   1   5      108.52       87.07     37.21 o
  -9   1   5      436.26      441.06     36.28 o
  -8   1   5      801.12      903.12     42.34 o
  -7   1   5      378.57      397.47     22.47 o
  -6   1   5      583.70      592.79     27.37 o
  -5   1   5      333.38      365.48     14.91 o
  -4   1   5     1729.90     1644.62     36.13 o
  -3   1   5     1518.13     1469.03     31.01 o
  -2   1   5     1702.69     1533.14     28.03 o
  -1   1   5     1387.78     1359.56     26.94 o
   0   1   5     3257.57     3047.98     49.23 o
   1   1   5    14143.87    13312.86    208.49 o
   2   1   5     4666.27     4403.26     76.27 o
   3   1   5       39.35       40.96      5.03 o
   4   1   5      108.44       88.65      7.24 o
   5   1   5      635.16      598.88     19.54 o
   6   1   5      391.17      392.56     20.04 o
   7   1   5      213.52      204.60     14.46 o
   8   1   5       58.28       29.73      9.37 o
   9   1   5      160.34      149.25     19.99 o
  10   1   5      123.64       99.27     23.48 o
  11   1   5       33.08        1.27     18.45 o
  12   1   5        4.09        5.88     29.52 o
  13   1   5        6.52      -12.79     31.49 o
 -13   2   5        7.04      -10.69     33.64 o
 -12   2   5        2.32      -24.94     28.89 o
 -11   2   5      116.74      134.91     33.68 o
 -10   2   5       29.75       -4.62     14.64 o
  -9   2   5       10.04        7.44     13.15 o
  -8   2   5      155.59      183.65     17.78 o
  -7   2   5      558.38      584.92     28.89 o
  -6   2   5      417.63      444.66     21.63 o
  -5   2   5      260.81      309.60     16.64 o
  -4   2   5      650.24      650.42     34.01 o
  -3   2   5       76.21       89.44      7.77 o
  -2   2   5      209.00      203.21     10.66 o
  -1   2   5     3643.78     3520.82     68.39 o
   0   2   5      357.66      357.92     19.44 o
   1   2   5     1767.64     1831.20     44.55 o
   2   2   5      647.74      642.68     18.56 o
   3   2   5     1332.26     1327.48     37.02 o
   4   2   5      637.18      612.16     24.54 o
   5   2   5      414.66      438.86     20.28 o
   6   2   5        9.17        8.79      8.20 o
   7   2   5        1.75        2.08      8.90 o
   8   2   5       25.48       18.72      9.29 o
   9   2   5       70.49       70.96     15.92 o
  10   2   5       44.46       19.96     15.23 o
  11   2   5        2.78       22.29     20.14 o
  12   2   5       51.71       50.27     38.00 o
 -12   3   5       27.92       53.83     38.39 o
 -11   3   5       16.11       16.62     37.21 o
 -10   3   5       40.21       79.10     25.04 o
  -9   3   5      117.49      146.62     29.86 o
  -8   3   5       58.22       69.12     14.19 o
  -7   3   5       66.54      107.10     13.71 o
  -6   3   5       56.09       59.02      9.52 o
  -5   3   5      200.54      218.24     15.48 o
  -4   3   5       66.96       62.38      8.73 o
  -3   3   5      161.56      152.70     10.71 o
  -2   3   5      265.06      248.35     13.18 o
  -1   3   5      514.96      528.13     42.35 o
   0   3   5      436.74      412.37     22.39 o
   1   3   5       38.59       38.59      8.71 o
   2   3   5      151.81      152.04     14.61 o
   3   3   5      187.05      168.97     15.71 o
   4   3   5      118.13       99.05     10.81 o
   5   3   5      106.56      113.69     12.90 o
   6   3   5       77.46       52.07     10.24 o
   7   3   5      101.78      111.19     14.77 o
   8   3   5       81.74       72.07     14.85 o
   9   3   5       40.02       28.15     18.02 o
  10   3   5       16.91       45.43     28.20 o
  11   3   5       26.05       47.50     38.79 o
  12   3   5        0.12        2.77     49.08 o
 -10   4   5       27.34       63.26     25.07 o
  -9   4   5      158.27      164.57     33.64 o
  -8   4   5       77.29       88.60     23.31 o
  -7   4   5      130.87      134.31     23.88 o
  -6   4   5       17.69       25.09     12.04 o
  -5   4   5       19.85       28.42      9.82 o
  -4   4   5       73.75       86.45     12.92 o
  -3   4   5        7.87        4.29      6.47 o
  -2   4   5       96.24      103.39      8.68 o
   2   4   5       93.09       85.77      9.63 o
   3   4   5      177.91      187.73     13.23 o
   4   4   5       51.30       55.71     10.87 o
   5   4   5       13.43       29.39     11.67 o
   6   4   5      152.01      168.26     22.38 o
   7   4   5       87.72      125.35     17.26 o
   8   4   5       84.47       59.65     22.05 o
   9   4   5       15.31       34.39     20.61 o
  10   4   5        5.02       -5.61     25.00 o
  -8   5   5       13.11       15.82     15.42 o
  -7   5   5        3.74       13.07     14.24 o
  -6   5   5       37.24       33.09     13.98 o
  -5   5   5      175.98      196.97     19.91 o
  -4   5   5       36.99       29.79     10.65 o
  -3   5   5       56.80       46.23     11.67 o
  -2   5   5       54.33       41.96     14.65 o
   3   5   5       15.55       -1.44      8.81 o
   4   5   5       34.72       44.43     11.35 o
   5   5   5       45.97       50.12     14.70 o
   6   5   5        7.01       -6.30     17.81 o
   7   5   5        5.00       -8.37     15.74 o
   8   5   5       17.31       45.53     18.53 o
  -5   6   5        6.71       19.03     15.61 o
  -4   6   5       12.20        8.22     12.59 o
  -3   6   5       19.45        0.28     10.21 o
   3   6   5        4.88        1.76     10.64 o
   4   6   5       11.59       -9.57     13.71 o
 -13   0   6       52.36       64.12     34.83 o
 -12   0   6       70.97       62.14     37.60 o
 -11   0   6       53.32       50.27     34.83 o
 -10   0   6      203.66      136.16     43.54 o
  -9   0   6      772.94      657.45     83.52 o
  -8   0   6      861.40      867.53     59.76 o
  -7   0   6      164.94      189.68     25.38 o
  -6   0   6       95.11       71.41     18.42 o
  -5   0   6     3134.02     3267.82     89.57 o
  -4   0   6      668.38      677.37     22.80 o
  -3   0   6     1647.84     1572.29     47.90 o
  -2   0   6     1352.39     1296.17     39.15 o
  -1   0   6       68.63       78.06      7.53 o
   0   0   6      338.59      327.47     13.52 o
   1   0   6        8.96        8.76      5.07 o
   2   0   6      551.79      546.97     17.53 o
   3   0   6      741.34      706.91     21.92 o
   4   0   6       30.57       21.49      6.56 o
   5   0   6     3081.44     3097.82     72.68 o
   6   0   6      419.85      401.34     21.96 o
   7   0   6      182.73      212.63     16.89 o
   8   0   6      566.47      569.44     29.99 o
   9   0   6     1072.67     1026.06     74.26 o
  10   0   6      317.87      294.09     64.12 o
  11   0   6      151.49       69.27     38.39 o
  12   0   6       58.75       57.79     50.66 o
  13   0   6        9.30       -8.31     41.96 o
 -13   1   6        9.51       -9.40     24.55 o
 -12   1   6       14.42       32.41     39.98 o
 -11   1   6       95.62       34.76     23.39 o
 -10   1   6       71.96       48.56     40.97 o
  -9   1   6      293.91      268.48     28.67 o
  -8   1   6      147.84      127.31     16.55 o
  -7   1   6      485.39      517.45     26.24 o
  -6   1   6      341.46      337.57     18.24 o
  -5   1   6      339.25      331.00     20.91 o
  -4   1   6     1156.60     1101.85     28.54 o
  -3   1   6      655.92      680.93     17.84 o
  -2   1   6      411.99      381.59     10.68 o
  -1   1   6      409.67      396.08     10.76 o
   0   1   6     2759.53     2617.63     42.01 o
   1   1   6      248.52      248.80      7.90 o
   2   1   6     1251.31     1172.63     23.08 o
   3   1   6      581.20      585.41     16.36 o
   4   1   6     1547.99     1436.12     32.58 o
   5   1   6       44.24       50.11      7.06 o
   6   1   6      224.87      201.77     12.92 o
   7   1   6      121.24      142.43     11.60 o
   8   1   6      239.43      221.75     16.53 o
   9   1   6       42.38       39.35     14.93 o
  10   1   6      186.81      109.53     35.29 o
  11   1   6       61.45       77.93     36.37 o
  12   1   6       37.58       16.65     28.79 o
  13   1   6       17.74       -6.75     33.46 o
 -13   2   6        8.67       72.43     45.52 o
 -12   2   6       22.11       -1.19     31.27 o
 -11   2   6       21.57       44.82     25.60 o
 -10   2   6        8.66        4.49     18.13 o
  -9   2   6       73.87       77.52     18.32 o
  -8   2   6      194.46      210.13     25.10 o
  -7   2   6      124.10      133.04     20.18 o
  -6   2   6      310.29      333.95     17.15 o
  -5   2   6      225.73      244.81     14.63 o
  -4   2   6      518.79      496.83     17.24 o
  -3   2   6      144.68      153.79     10.16 o
  -2   2   6     1809.11     1798.29     41.84 o
  -1   2   6      432.27      436.33     16.70 o
   0   2   6      875.24      886.92     22.12 o
   1   2   6      197.14      210.09     17.41 o
   2   2   6      573.85      541.99     17.61 o
   3   2   6      404.59      404.30     18.33 o
   4   2   6      702.72      677.86     23.37 o
   5   2   6      459.37      407.23     22.56 o
   6   2   6      157.00      161.39     14.09 o
   7   2   6       50.89       43.18     11.32 o
   8   2   6       24.47       11.26     11.20 o
   9   2   6      152.66      190.58     21.52 o
  10   2   6      174.82      127.08     24.23 o
  11   2   6       16.03       13.99     18.73 o
  12   2   6       48.54       16.43     32.46 o
 -12   3   6       23.05       24.94     36.02 o
 -11   3   6       67.51       91.04     48.68 o
 -10   3   6       18.58        5.33     19.08 o
  -9   3   6      107.70      116.30     28.16 o
  -8   3   6      251.54      278.31     23.57 o
  -7   3   6      132.36      177.93     16.27 o
  -6   3   6      176.24      196.28     13.46 o
  -5   3   6      331.27      371.32     20.27 o
  -4   3   6      531.80      553.53     22.26 o
  -3   3   6      506.17      512.52     19.91 o
  -2   3   6      277.86      272.65     11.12 o
  -1   3   6      109.50      103.09      7.82 o
   0   3   6      198.65      182.45     16.20 o
   1   3   6      131.20      139.30      7.44 o
   2   3   6       47.06       50.47      8.69 o
   3   3   6      163.47      181.52     12.27 o
   4   3   6      330.52      323.27     18.19 o
   5   3   6        4.26       -7.22      7.22 o
   6   3   6      376.01      393.68     21.34 o
   7   3   6      139.74      183.63     19.59 o
   8   3   6       43.38       20.35     12.97 o
   9   3   6        5.63        1.10     15.93 o
  10   3   6       42.65       41.56     29.24 o
  11   3   6       13.21       -2.37     36.41 o
 -10   4   6       50.18       47.60     26.42 o
  -9   4   6       16.14        3.04     21.69 o
  -8   4   6       61.73       93.99     19.37 o
  -7   4   6       62.21       65.38     13.93 o
  -6   4   6       66.68       73.90     13.75 o
  -5   4   6       13.82       25.86     11.74 o
  -4   4   6       39.51       27.88     10.69 o
  -3   4   6        2.47        5.28      6.79 o
  -2   4   6       24.99       16.69      6.10 o
   2   4   6      240.32      210.06     12.56 o
   3   4   6      256.87      240.66     15.37 o
   4   4   6       31.69       41.93     13.35 o
   5   4   6       97.23      100.65     39.40 o
   6   4   6       60.08       64.10     15.39 o
   7   4   6       14.85       46.57     14.29 o
   8   4   6       42.77       51.57     16.14 o
   9   4   6       14.94       25.35     20.35 o
  10   4   6       29.41       56.16     29.84 o
  -8   5   6        1.10        8.95     16.91 o
  -7   5   6        8.68       35.59     12.03 o
  -6   5   6        9.06        6.04     13.43 o
  -5   5   6       80.44       92.75     13.55 o
  -4   5   6        9.52       13.50      9.99 o
  -3   5   6       15.87       40.66     10.28 o
  -2   5   6       31.94       20.67     10.29 o
   2   5   6       38.11       15.04     13.46 o
   3   5   6       12.42       20.94     10.19 o
   4   5   6        7.79        4.45     10.61 o
   5   5   6        7.61       11.92     11.96 o
   6   5   6        1.96       12.02     12.98 o
   7   5   6        9.79       12.74     14.46 o
   8   5   6       11.40       54.89     19.93 o
  -4   6   6       21.37        7.56     13.57 o
  -3   6   6        0.19      -11.98     13.46 o
   3   6   6       12.58       24.23     13.12 o
   4   6   6       26.37       34.34     15.66 o
 -13   1   7       30.56       43.85     28.60 o
 -12   1   7       19.43       -0.73     38.00 o
 -11   1   7        0.06        0.99     18.35 o
 -10   1   7      199.93      203.64     35.54 o
  -9   1   7       45.27       37.48     15.64 o
  -8   1   7      832.35      872.57     40.61 o
  -7   1   7       31.26       20.25      8.15 o
  -6   1   7      306.28      314.53     17.31 o
  -5   1   7      435.96      473.46     26.43 o
  -4   1   7     1870.61     1837.75     42.58 o
  -3   1   7      796.16      712.75     20.23 o
  -2   1   7     1067.66      980.27     21.37 o
  -1   1   7      647.66      610.38     14.66 o
   0   1   7     1466.00     1356.99     24.36 o
   1   1   7    13750.96    13324.73    200.47 o
   2   1   7      631.26      577.51     15.29 o
   3   1   7      232.50      223.89     10.23 o
   4   1   7      565.41      659.22     18.52 o
   5   1   7      746.96      812.27     22.57 o
   6   1   7      784.94      736.70     24.15 o
   7   1   7      658.84      611.45     23.41 o
   8   1   7      167.63      153.34     14.56 o
   9   1   7      181.73      155.24     21.56 o
  10   1   7      257.37      211.63     30.13 o
  11   1   7      192.05      185.19     31.20 o
  12   1   7       50.33       29.75     28.77 o
  13   1   7       21.71       15.54     37.02 o
 -13   2   7       22.17       53.04     44.73 o
 -12   2   7       18.68       27.31     38.00 o
 -11   2   7        1.66       13.91     25.53 o
 -10   2   7        7.07        4.09     17.29 o
  -9   2   7        2.39        9.30     19.27 o
  -8   2   7      362.90      374.67     27.91 o
  -7   2   7       62.80       76.34     12.32 o
  -6   2   7      170.33      179.82     12.90 o
  -5   2   7      109.65      124.69     12.30 o
  -4   2   7       96.85       95.70     11.41 o
  -3   2   7      393.00      348.54     16.94 o
  -2   2   7      502.57      503.40     17.48 o
  -1   2   7     2393.20     2464.65     50.80 o
   0   2   7      849.49      854.79     20.61 o
   1   2   7     1071.10     1056.96     24.90 o
   2   2   7      342.63      358.74     16.10 o
   3   2   7      967.15     1076.18     29.69 o
   4   2   7      243.69      226.97     16.90 o
   5   2   7       55.26       37.44     11.45 o
   6   2   7      130.46      143.30     13.92 o
   7   2   7       54.50       50.00     11.45 o
   8   2   7      119.41       79.52     14.65 o
   9   2   7      195.22      188.92     30.16 o
  10   2   7       84.40       85.93     32.29 o
  11   2   7       44.09       67.47     33.74 o
  12   2   7       12.26       -5.94     46.71 o
 -12   3   7        2.07        0.00     36.81 o
 -11   3   7        6.68      -11.87     38.00 o
 -10   3   7       25.81        8.27     20.26 o
  -9   3   7       74.03       60.12     48.88 o
  -8   3   7       80.84       91.60     16.26 o
  -7   3   7      127.65      159.74     15.97 o
  -6   3   7      240.21      250.16     15.11 o
  -5   3   7       88.14       99.25     10.15 o
  -4   3   7      167.99      160.63     12.85 o
  -3   3   7      575.91      581.73     21.56 o
  -2   3   7      701.06      692.83     24.49 o
  -1   3   7      827.07      830.86     21.52 o
   0   3   7      197.74      184.31      8.61 o
   1   3   7       26.83       32.02      5.76 o
   2   3   7       12.93       -0.85      5.34 o
   3   3   7      459.99      455.88     20.56 o
   4   3   7      217.62      190.33     16.39 o
   5   3   7      546.51      540.50     23.73 o
   6   3   7       20.51        7.57      9.93 o
   7   3   7       17.30       -0.86     11.48 o
   8   3   7      117.26      121.07     17.74 o
   9   3   7      249.43      156.04     50.27 o
  10   3   7       38.49       34.36     29.09 o
  11   3   7        6.42      -22.56     43.54 o
 -10   4   7       12.81       37.35     23.93 o
  -9   4   7       30.52       30.34     24.72 o
  -8   4   7       45.61       62.84     26.74 o
  -7   4   7       18.63        5.28     10.40 o
  -6   4   7       42.76       23.64     10.10 o
  -5   4   7      102.90      114.18     20.29 o
  -4   4   7      243.69      252.72     20.58 o
  -3   4   7       49.57       31.24      8.10 o
  -2   4   7       29.75       29.46      7.17 o
  -1   4   7      269.71      266.76     13.50 o
   0   4   7      455.90      463.50     36.81 o
   1   4   7      466.78      468.58     17.72 o
   2   4   7       75.38       68.91      9.10 o
   3   4   7       86.25       95.14     21.31 o
   4   4   7       31.69       21.78     10.93 o
   5   4   7       94.26       91.14     14.75 o
   6   4   7       81.57       76.86     13.52 o
   7   4   7       20.88       17.03     13.41 o
   8   4   7       12.09       36.30     15.66 o
   9   4   7       61.63       85.58     28.63 o
  10   4   7       40.42       52.21     29.29 o
  -8   5   7        3.99        4.21     18.44 o
  -7   5   7        3.24       19.01     13.60 o
  -6   5   7       14.01       19.93     14.72 o
  -5   5   7       14.83       11.80     11.25 o
  -4   5   7       36.97       44.28     11.62 o
  -3   5   7       21.53       10.92      9.47 o
  -2   5   7       65.95       65.69     11.75 o
   2   5   7       63.48       37.52     10.08 o
   3   5   7      111.33      100.58     20.19 o
   4   5   7       18.90       11.66     11.25 o
   5   5   7        6.71        5.04     11.54 o
   6   5   7       19.45       10.91     14.54 o
   7   5   7       19.88       27.57     15.14 o
   8   5   7       16.16       27.93     20.45 o
  -4   6   7       10.28       24.51     18.41 o
  -3   6   7        6.75       39.47     15.63 o
  -2   6   7        0.66       23.75     13.06 o
   3   6   7       21.09        6.43     14.05 o
   4   6   7        4.72       -1.61     14.17 o
 -13   0   8       40.88       49.87     39.98 o
 -12   0   8       79.98       77.18     42.75 o
 -11   0   8      237.98      145.26     46.31 o
 -10   0   8      678.99      671.69     88.27 o
  -9   0   8      527.29      562.45     77.98 o
  -8   0   8     1277.40     1153.03     72.08 o
  -7   0   8        3.06        7.18      8.34 o
  -6   0   8      193.42      205.26     19.34 o
  -5   0   8     2713.03     2723.36     79.00 o
  -4   0   8     6079.99     6207.48    162.74 o
  -3   0   8      642.70      619.82     25.31 o
  -2   0   8     3870.27     3673.20     98.01 o
  -1   0   8    14916.82    14099.48    351.43 o
   0   0   8     8899.10     8140.06    204.78 o
   1   0   8      292.44      361.62     25.48 o
   2   0   8     2823.27     2799.73     63.60 o
   3   0   8     1468.81     1318.91     34.76 o
   4   0   8     1398.36     1301.18     35.73 o
   5   0   8    10730.11    10723.77    281.35 o
   6   0   8      848.04      840.35     32.03 o
   7   0   8      167.33      151.40     16.02 o
   8   0   8      534.47      502.45     48.56 o
   9   0   8      238.38      267.28     56.40 o
  10   0   8      255.72      305.96     65.70 o
  11   0   8       12.76        4.75     37.21 o
  12   0   8        0.22       -5.54     34.44 o
  13   0   8       51.37        9.90     54.23 o
 -13   1   8       11.58        6.96     45.32 o
 -12   1   8       17.02        0.78     23.59 o
 -11   1   8       29.06       38.65     22.31 o
 -10   1   8       31.41       73.27     25.32 o
  -9   1   8      259.32      280.09     29.62 o
  -8   1   8      238.96      276.49     28.28 o
  -7   1   8      107.67      133.05     13.59 o
  -6   1   8      281.40      304.71     17.26 o
  -5   1   8       15.03       12.70      6.28 o
  -4   1   8     2341.36     2455.07     58.84 o
  -3   1   8      956.04      934.41     24.96 o
  -2   1   8      232.69      228.35     10.17 o
  -1   1   8      817.47      821.96     18.81 o
   0   1   8     1216.39     1147.28     22.86 o
   1   1   8      286.49      305.53     11.89 o
   2   1   8      636.10      586.77     16.71 o
   3   1   8      409.36      443.65     15.10 o
   4   1   8      419.47      410.47     16.55 o
   5   1   8      194.62      197.48     11.38 o
   6   1   8      127.37      130.67     10.94 o
   7   1   8      136.91      130.54     12.21 o
   8   1   8       33.81       28.06      9.91 o
   9   1   8        4.90      -12.24     12.24 o
  10   1   8        9.36       -9.92     16.16 o
  11   1   8       49.70       41.67     25.91 o
  12   1   8       34.56       43.73     29.37 o
  13   1   8        6.02        3.53     34.82 o
 -13   2   8       27.25       35.62     42.75 o
 -12   2   8       85.03       52.64     43.94 o
 -11   2   8       65.79       42.79     26.52 o
 -10   2   8        6.12        7.27     19.17 o
  -9   2   8       41.64       23.30     22.31 o
  -8   2   8      706.00      756.67     56.33 o
  -7   2   8      125.60      160.05     22.07 o
  -6   2   8     1485.61     1457.02     42.23 o
  -5   2   8      828.75      795.36     27.18 o
  -4   2   8     1126.39     1045.80     28.11 o
  -3   2   8      640.60      625.39     19.97 o
  -2   2   8      688.26      720.49     21.86 o
  -1   2   8      340.17      337.23     12.81 o
   0   2   8      696.83      733.87     19.42 o
   1   2   8     7250.73     7070.28    127.58 o
   2   2   8     3266.15     3156.95     64.67 o
   3   2   8     4474.92     4254.22     88.02 o
   4   2   8     1678.44     1585.61     38.82 o
   5   2   8      211.51      215.05     15.06 o
   6   2   8       52.01       33.05     12.57 o
   7   2   8      106.66       98.79     13.95 o
   8   2   8       53.87       40.46     15.70 o
   9   2   8       99.58       60.11     21.59 o
  10   2   8      146.28       95.46     33.67 o
  11   2   8       42.00       58.40     31.65 o
  12   2   8       29.87        0.79     51.06 o
 -12   3   8       23.26       63.73     45.52 o
 -11   3   8       15.21       11.48     36.81 o
 -10   3   8      141.76      223.44     37.33 o
  -9   3   8      127.48      121.14     28.48 o
  -8   3   8        2.10        6.95     11.67 o
  -7   3   8      161.20      169.84     18.50 o
  -6   3   8      181.19      204.16     19.43 o
  -5   3   8       72.70       94.22      9.48 o
  -4   3   8       63.29       45.27      8.46 o
  -3   3   8      424.99      403.63     19.11 o
  -2   3   8      136.34      104.29      9.36 o
  -1   3   8      243.64      249.27     17.80 o
   0   3   8      214.92      210.39     11.35 o
   1   3   8        4.26        6.34      5.61 o
   2   3   8      146.44      129.33     21.74 o
   3   3   8      796.19      766.27     33.68 o
   4   3   8      535.14      490.23     23.84 o
   5   3   8      258.19      241.14     16.54 o
   6   3   8      504.65      475.26     26.51 o
   7   3   8       43.67       28.66     12.20 o
   8   3   8       21.38        8.55     13.32 o
   9   3   8       13.98        7.73     22.91 o
  10   3   8       23.65        7.47     24.76 o
  11   3   8        6.36        3.17     51.46 o
 -10   4   8       48.23       56.30     25.07 o
  -9   4   8       23.24       10.56     32.46 o
  -8   4   8       20.15       18.73     17.33 o
  -7   4   8       35.15        6.78     11.28 o
  -6   4   8       22.85       17.87      8.52 o
  -5   4   8       45.02       30.65     12.91 o
  -4   4   8      202.90      205.85     19.16 o
  -3   4   8      280.47      267.87     17.27 o
  -2   4   8      155.18      146.56     16.23 o
  -1   4   8      318.41      322.72     16.20 o
   0   4   8      593.76      584.91     21.77 o
   1   4   8      157.58      134.94     11.01 o
   2   4   8      134.61      121.55     16.57 o
   3   4   8      218.11      212.60     18.24 o
   4   4   8        2.97       -6.53      9.54 o
   5   4   8       17.60       39.84     12.09 o
   6   4   8       65.46       72.71     15.12 o
   7   4   8       41.11       53.50     15.56 o
   8   4   8       26.75       39.96     18.58 o
   9   4   8       36.32       30.46     33.05 o
  10   4   8       10.16       -0.96     23.20 o
  -8   5   8        9.31        7.31     23.13 o
  -7   5   8       15.68       19.64     12.56 o
  -6   5   8       37.43       32.76     13.53 o
  -5   5   8       24.64       21.86     13.11 o
  -4   5   8       44.79       12.78     16.17 o
  -3   5   8       37.35       34.36     10.20 o
  -2   5   8       28.82       29.97     21.77 o
  -1   5   8       26.25       20.61      9.50 o
   1   5   8       11.63       13.36      8.45 o
   2   5   8       23.71       33.43     19.00 o
   3   5   8       17.17       -4.62      8.83 o
   4   5   8       37.65       44.93     15.16 o
   5   5   8       85.11       69.09     15.77 o
   6   5   8        8.21        5.75     11.91 o
   7   5   8        0.47       11.60     16.11 o
   8   5   8        8.18       -5.66     23.17 o
  -4   6   8       19.65       28.02     15.67 o
  -3   6   8        0.52       -8.71     12.03 o
  -2   6   8        6.64       20.48     11.48 o
   3   6   8        2.59       -4.88     13.57 o
   4   6   8        1.08       -6.73     24.14 o
 -13   1   9       23.43        4.72     26.48 o
 -12   1   9      118.61      109.16     33.17 o
 -11   1   9       12.78        7.71     21.87 o
 -10   1   9        6.87       30.55     24.94 o
  -9   1   9       53.52       92.76     28.24 o
  -8   1   9      333.47      351.76     26.56 o
  -7   1   9      104.85      116.68     17.60 o
  -6   1   9      172.55      178.19     18.06 o
  -5   1   9      367.44      387.29     19.43 o
  -4   1   9      938.97     1031.52     30.06 o
  -3   1   9     1552.15     1550.17     37.38 o
  -2   1   9     1342.93     1294.79     29.17 o
  -1   1   9      402.39      421.08     14.21 o
   0   1   9     2876.16     2896.91     53.15 o
   1   1   9     3273.55     3162.44     52.03 o
   2   1   9      426.05      392.62     13.75 o
   3   1   9      925.15      837.97     22.47 o
   4   1   9      141.52      142.97     11.87 o
   5   1   9      127.39      109.98      9.26 o
   6   1   9       74.67      100.51     10.23 o
   7   1   9       84.75       70.50     10.02 o
   8   1   9       70.00       75.41     13.05 o
   9   1   9       48.84       43.07     18.58 o
  10   1   9       23.89       15.29     18.49 o
  11   1   9       49.34       24.88     22.16 o
  12   1   9       14.09       39.68     63.73 o
 -13   2   9       26.44       72.04     49.48 o
 -12   2   9       10.57       83.52     44.73 o
 -11   2   9       40.43       18.04     22.87 o
 -10   2   9       29.95       16.50     21.39 o
  -9   2   9        3.25       -0.71     20.41 o
  -8   2   9      321.40      347.06     27.70 o
  -7   2   9       86.73      102.83     13.03 o
  -6   2   9      218.68      248.29     26.78 o
  -5   2   9      441.59      471.57     21.82 o
  -4   2   9       46.41       62.12      7.77 o
  -3   2   9       20.82       11.07      5.57 o
  -2   2   9      754.85      738.04     24.84 o
  -1   2   9       33.36       36.24      8.82 o
   0   2   9      648.50      614.27     17.98 o
   1   2   9       78.73       66.42      7.00 o
   2   2   9     2471.70     2364.33     51.28 o
   3   2   9      197.64      197.90     13.55 o
   4   2   9      220.76      221.60     13.59 o
   5   2   9       34.96       41.18      8.64 o
   6   2   9      225.76      210.98     15.79 o
   7   2   9       61.40       62.39     12.13 o
   8   2   9       38.59       28.76     13.13 o
   9   2   9       10.45        6.61     16.89 o
  10   2   9       18.53       48.29     28.60 o
  11   2   9       13.06      -22.99     26.06 o
  12   2   9        8.31        4.75     49.87 o
 -12   3   9        1.84       20.58     42.35 o
 -11   3   9        2.57       -6.33     28.10 o
 -10   3   9       99.41       93.02     29.50 o
  -9   3   9       45.08       50.72     22.06 o
  -8   3   9      285.46      381.82     34.18 o
  -7   3   9       30.68       31.30     10.19 o
  -6   3   9      199.31      206.67     15.93 o
  -5   3   9      126.14      117.74     11.01 o
  -4   3   9      284.32      320.63     18.61 o
  -3   3   9      314.15      313.92     17.19 o
  -2   3   9       58.02       66.45      8.45 o
  -1   3   9       17.72       11.89      5.42 o
   0   3   9      142.09      136.74     11.12 o
   1   3   9      159.19      156.95     17.54 o
   2   3   9       58.53       54.90      8.84 o
   3   3   9      168.83      147.46     14.55 o
   4   3   9      461.83      471.92     21.58 o
   5   3   9      421.84      397.18     20.82 o
   6   3   9      192.07      179.24     16.79 o
   7   3   9       41.25       36.16     12.63 o
   8   3   9       69.02       78.36     20.14 o
   9   3   9       25.03       22.94     24.91 o
  10   3   9       30.31       71.64     41.56 o
  11   3   9        1.19      -10.29     39.98 o
 -10   4   9       21.16       37.37     24.82 o
  -9   4   9        9.22       27.31     22.94 o
  -8   4   9       24.85        7.33     17.30 o
  -7   4   9       91.29       77.92     13.22 o
  -6   4   9      111.54      112.75     13.43 o
  -5   4   9      117.14      116.30     17.43 o
  -4   4   9       41.41       36.79     11.09 o
  -3   4   9      103.28      107.70     12.93 o
  -2   4   9       97.84      116.91     11.43 o
  -1   4   9       21.95       23.25      7.14 o
   0   4   9       10.17        5.87      6.74 o
   1   4   9       28.40       31.82      7.82 o
   2   4   9       35.71       32.01      9.49 o
   3   4   9      115.76       99.11     18.60 o
   4   4   9       16.11       10.77     10.89 o
   5   4   9       31.17       23.54     11.03 o
   6   4   9       74.92       79.11     15.22 o
   7   4   9       19.87       13.33     13.24 o
   8   4   9        7.57       33.72     17.66 o
   9   4   9       42.24        2.57     28.00 o
  10   4   9       13.59       18.68     25.62 o
  -8   5   9       11.69       18.88     23.20 o
  -7   5   9        5.64       31.43     14.45 o
  -6   5   9       37.78       25.22     12.58 o
  -5   5   9        2.67       -4.72     12.84 o
  -4   5   9       10.56        7.87     11.66 o
  -3   5   9       20.52       21.47     10.66 o
  -2   5   9        2.02        6.33     10.36 o
  -1   5   9       10.04        6.51      8.94 o
   0   5   9       21.18        9.46      8.84 o
   1   5   9       94.35       71.70     16.62 o
   2   5   9       26.79       40.13     12.59 o
   3   5   9        7.06        2.30     14.48 o
   4   5   9        3.70       27.93     13.84 o
   5   5   9        8.41       -0.46     11.76 o
   6   5   9       18.26       32.74     13.90 o
   7   5   9       45.54       65.30     17.08 o
  -4   6   9        9.70        4.23     16.36 o
  -3   6   9        9.03       16.03     14.27 o
  -2   6   9       14.30       17.33     11.89 o
  -1   6   9        0.84        3.96     17.02 o
   1   6   9        8.90        6.50     12.08 o
   2   6   9        2.03        8.78     13.92 o
   3   6   9        0.17        0.37     17.22 o
 -13   0  10        5.46       -3.96     36.81 o
 -12   0  10       14.05       -6.33     26.92 o
 -11   0  10       42.96       26.52     34.04 o
 -10   0  10      326.08      373.25     65.70 o
  -9   0  10      303.61      260.05     54.23 o
  -8   0  10     1075.74     1164.09    111.62 o
  -7   0  10      176.19      106.76     30.76 o
  -6   0  10      169.93      197.89     16.80 o
  -5   0  10      627.27      650.73     34.09 o
  -4   0  10       19.27        9.10      7.17 o
  -3   0  10      633.49      589.98     34.22 o
  -2   0  10      721.04      775.31     29.01 o
  -1   0  10      554.86      467.25     32.68 o
   0   0  10      167.22      132.48     11.84 o
   1   0  10      241.65      240.65     13.09 o
   2   0  10      254.87      267.65     15.64 o
   3   0  10       79.53       73.75     10.89 o
   4   0  10      733.21      774.89     42.88 o
   5   0  10     1207.90     1199.79     40.97 o
   6   0  10       20.33        2.35      8.70 o
   7   0  10      341.68      302.87     26.41 o
   8   0  10      173.73      156.13     19.93 o
   9   0  10      149.40      190.33     32.23 o
  10   0  10       37.81        3.17     30.08 o
  11   0  10       35.28       19.79     40.77 o
  12   0  10       26.71      -38.00     38.00 o
  13   0  10        9.26        6.73     52.64 o
 -13   1  10       20.89       32.91     28.68 o
 -12   1  10        7.65        3.73     24.18 o
 -11   1  10        5.11       23.40     22.25 o
 -10   1  10      160.34      224.15     60.16 o
  -9   1  10      249.45      249.30     30.52 o
  -8   1  10      283.01      350.62     28.58 o
  -7   1  10       21.61       18.86      8.34 o
  -6   1  10      120.01       92.26     12.27 o
  -5   1  10      150.67      166.02     12.96 o
  -4   1  10     2499.88     2626.64     62.47 o
  -3   1  10       18.52       18.90      6.13 o
  -2   1  10      556.42      534.58     17.43 o
  -1   1  10      762.71      767.44     20.22 o
   0   1  10      119.58      119.92      8.14 o
   1   1  10        0.85       -1.16      4.00 o
   2   1  10      135.43      151.80      8.93 o
   3   1  10        1.50       -1.87      5.08 o
   4   1  10      387.80      366.37     16.22 o
   5   1  10      406.13      401.40     18.16 o
   6   1  10      656.82      673.42     34.61 o
   7   1  10      177.77      196.71     15.88 o
   8   1  10       11.31       14.64     11.09 o
   9   1  10       26.53       16.40     15.85 o
  10   1  10       89.50       32.52     27.51 o
  11   1  10       64.30       22.11     21.63 o
  12   1  10       81.93      116.35     43.34 o
 -12   2  10       14.45       17.42     32.85 o
 -11   2  10       22.97       84.22     28.91 o
 -10   2  10       24.47       40.45     31.47 o
  -9   2  10      147.86      153.89     23.77 o
  -8   2  10        1.82        0.86     10.38 o
  -7   2  10      490.12      509.76     28.16 o
  -6   2  10      178.03      165.10     16.29 o
  -5   2  10       90.08       81.90     11.24 o
  -4   2  10      367.27      349.36     17.62 o
  -3   2  10      965.71     1025.02     28.86 o
  -2   2  10      297.53      309.30     19.53 o
  -1   2  10      481.96      441.12     16.83 o
   0   2  10       35.99       29.39      5.38 o
   1   2  10      491.96      504.28     16.24 o
   2   2  10      194.55      199.78     11.51 o
   3   2  10      167.59      177.24     13.82 o
   4   2  10      315.33      276.09     15.35 o
   5   2  10      720.73      701.01     38.02 o
   6   2  10      201.84      184.26     15.41 o
   7   2  10      144.98      151.21     16.14 o
   8   2  10      120.92       90.78     18.16 o
   9   2  10       39.11       29.70     19.78 o
  10   2  10        6.22       19.20     26.44 o
  11   2  10       80.31       87.97     35.77 o
  12   2  10       15.12       15.04     47.89 o
 -12   3  10        2.33      -24.54     36.41 o
 -11   3  10        3.87       32.46     32.06 o
 -10   3  10        9.08       -9.10     34.04 o
  -9   3  10       13.37       15.75     33.45 o
  -8   3  10      153.31      176.26     36.13 o
  -7   3  10      338.57      349.57     20.85 o
  -6   3  10      569.72      626.81     29.55 o
  -5   3  10      103.67      127.08     11.29 o
  -4   3  10       50.08       48.23      8.30 o
  -3   3  10       91.92       91.21     13.04 o
  -2   3  10       86.99       80.64      9.55 o
  -1   3  10      397.31      416.84     20.31 o
   0   3  10      422.08      396.76     20.55 o
   1   3  10       72.30       72.40      9.35 o
   2   3  10      296.86      305.11     18.13 o
   3   3  10      878.81      870.84     27.39 o
   4   3  10      236.09      223.66     15.05 o
   5   3  10      158.60      158.03     14.37 o
   6   3  10       75.36       72.72     12.95 o
   7   3  10      115.24      130.70     16.77 o
   8   3  10       94.55       75.67     22.33 o
   9   3  10      106.54       81.45     29.64 o
  10   3  10        7.95      -36.41     36.41 o
  11   3  10       26.54       39.98     45.52 o
 -10   4  10        2.50        4.52     41.36 o
  -9   4  10       54.59       44.23     22.31 o
  -8   4  10       56.20       32.93     23.89 o
  -7   4  10       53.91       61.06     12.98 o
  -6   4  10       51.42       64.62     16.20 o
  -5   4  10      238.87      275.95     24.68 o
  -4   4  10        8.70       20.20     13.15 o
  -3   4  10      262.15      260.94     20.74 o
  -2   4  10      122.27      143.90     13.20 o
  -1   4  10       41.38       41.09      8.93 o
   0   4  10        7.15       -4.48      6.93 o
   1   4  10       98.00       91.56     11.37 o
   2   4  10       53.72       58.02     11.71 o
   3   4  10       64.04       67.66     13.84 o
   4   4  10       50.67       60.28     11.93 o
   5   4  10       18.52       19.13     11.46 o
   6   4  10       21.74       28.43     13.64 o
   7   4  10        0.60        7.16     12.85 o
   8   4  10       25.90       16.70     17.67 o
   9   4  10       24.26       36.38     27.60 o
  -8   5  10        0.70       -4.86     19.59 o
  -7   5  10        1.94        6.42     14.32 o
  -6   5  10        9.98        8.37     13.02 o
  -5   5  10       16.24       32.20     13.68 o
  -4   5  10       54.63       74.74     14.29 o
  -3   5  10       10.35       28.57     11.27 o
  -2   5  10        3.55        2.93     10.49 o
  -1   5  10       25.47       27.59     11.46 o
   0   5  10       31.39       19.28     10.77 o
   1   5  10       40.37       66.13     13.57 o
   2   5  10        8.27       11.59      9.74 o
   3   5  10       99.38      125.05     16.83 o
   4   5  10       59.51       77.34     16.36 o
   5   5  10       86.74      109.87     15.39 o
   6   5  10       18.09       20.41     14.74 o
   7   5  10        7.63       22.62     15.09 o
  -3   6  10       21.32       34.59     19.99 o
  -2   6  10        5.57        7.72     14.27 o
  -1   6  10       19.67        7.58     24.34 o
   0   6  10       28.00       31.38     13.97 o
   1   6  10       38.41       27.43     15.27 o
   2   6  10        7.99       24.98     18.01 o
   3   6  10        0.73        6.82     20.58 o
 -13   1  11       14.21      -11.16     23.86 o
 -12   1  11        2.09       33.31     26.16 o
 -11   1  11       36.26       47.67     23.61 o
 -10   1  11       36.36       57.81     28.30 o
  -9   1  11      151.02      118.26     35.90 o
  -8   1  11       42.01       58.07     13.62 o
  -7   1  11      513.69      576.15     26.85 o
  -6   1  11      305.77      300.00     38.87 o
  -5   1  11      439.38      476.68     23.84 o
  -4   1  11      425.62      470.38     20.55 o
  -3   1  11      687.14      634.98     22.63 o
  -2   1  11     1280.62     1281.60     30.61 o
  -1   1  11      292.05      294.61     15.27 o
   0   1  11      780.39      821.38     21.76 o
   1   1  11      809.92      809.17     22.89 o
   2   1  11      492.71      464.75     22.10 o
   3   1  11     1264.16     1249.68     30.38 o
   4   1  11      283.71      230.34     13.38 o
   5   1  11       48.33       55.88     11.46 o
   6   1  11      142.18      140.37     11.91 o
   7   1  11      510.88      489.89     30.82 o
   8   1  11      222.49      221.20     24.23 o
   9   1  11      171.67      204.23     29.53 o
  10   1  11      142.05      130.43     33.16 o
  11   1  11      102.07       46.92     30.85 o
  12   1  11       19.29      -10.06     30.21 o
 -12   2  11       27.43       20.98     32.46 o
 -11   2  11       12.02       37.08     24.15 o
 -10   2  11       17.32       16.45     18.35 o
  -9   2  11       29.28       20.52     15.91 o
  -8   2  11      101.30      103.65     16.10 o
  -7   2  11      142.10      145.45     18.46 o
  -6   2  11      223.02      249.97     19.76 o
  -5   2  11       76.55       66.97     11.01 o
  -4   2  11      121.86      140.23     12.02 o
  -3   2  11      125.39      171.31     12.14 o
  -2   2  11      100.20       81.86     10.21 o
  -1   2  11      187.74      174.03     11.39 o
   0   2  11     1275.49     1221.64     31.87 o
   1   2  11      817.52      850.51     22.53 o
   2   2  11      636.59      671.22     21.69 o
   3   2  11      209.38      213.95     13.27 o
   4   2  11      702.50      704.14     24.89 o
   5   2  11      354.41      368.39     27.13 o
   6   2  11      108.83      132.18     14.38 o
   7   2  11       98.86      133.43     16.69 o
   8   2  11       32.00       -9.82     18.30 o
   9   2  11       50.46       68.14     23.47 o
  10   2  11       82.64       24.20     35.82 o
  11   2  11       42.07      -14.48     29.13 o
  12   2  11       17.54       20.58     51.85 o
 -11   3  11       11.29       47.50     41.96 o
 -10   3  11        3.87        4.35     33.64 o
  -9   3  11       18.19       25.45     22.24 o
  -8   3  11       16.29       44.33     19.59 o
  -7   3  11       30.62       23.28     12.06 o
  -6   3  11       23.14       34.18     10.94 o
  -5   3  11       31.23       23.77      8.59 o
  -4   3  11       15.81       16.92      7.21 o
  -3   3  11      261.20      276.42     17.28 o
  -2   3  11       78.22       86.99     10.20 o
  -1   3  11      124.68       85.91     10.61 o
   0   3  11      871.49      904.43     29.34 o
   1   3  11      417.15      428.24     24.15 o
   2   3  11     1135.48     1174.05     38.47 o
   3   3  11      111.67      105.95     13.36 o
   4   3  11       83.57       94.05     16.37 o
   5   3  11       43.10       42.54     11.88 o
   6   3  11      224.62      254.47     20.67 o
   7   3  11       93.15       86.59     17.45 o
   8   3  11       93.17       81.90     22.00 o
   9   3  11        7.05       29.27     25.63 o
  10   3  11       17.11       19.39     42.35 o
  11   3  11       48.10       48.29     57.79 o
 -10   4  11        2.62       -7.52     34.04 o
  -9   4  11        4.65        1.14     19.38 o
  -8   4  11        3.66        2.58     19.61 o
  -7   4  11       18.02       10.36     11.28 o
  -6   4  11       37.26       59.97     13.99 o
  -5   4  11        5.54        8.52      9.36 o
  -4   4  11      106.53      115.68     29.97 o
  -3   4  11      123.81      113.08     14.75 o
  -2   4  11      196.29      231.52     18.69 o
  -1   4  11      227.20      220.95     24.17 o
   0   4  11       48.11       41.56      9.73 o
   1   4  11        1.69       -0.60      8.83 o
   2   4  11        9.97       22.36     11.24 o
   3   4  11      133.65      112.00     15.76 o
   4   4  11      131.41      124.11     22.68 o
   5   4  11       14.99       15.84     11.43 o
   6   4  11       23.65        2.24     13.20 o
   7   4  11       84.81       73.75     17.64 o
   8   4  11       35.60       34.72     21.54 o
   9   4  11       10.02       -0.90     24.46 o
  -8   5  11        8.72       20.57     20.78 o
  -7   5  11       11.36       19.49     13.71 o
  -6   5  11        5.84       12.15     11.37 o
  -5   5  11        7.01       13.76     12.60 o
  -4   5  11        3.64        4.93     11.65 o
  -3   5  11       82.69       90.48     15.01 o
  -2   5  11       36.73       43.62     12.00 o
  -1   5  11       13.79       17.61     11.15 o
   0   5  11       14.90       12.62     10.14 o
   1   5  11       29.61       26.08     10.28 o
   2   5  11       63.73       60.72     13.85 o
   3   5  11       13.65       12.06     15.07 o
   4   5  11       45.02       44.72     11.78 o
   5   5  11        0.73       -5.01     12.16 o
   6   5  11       27.95       31.32     14.89 o
   7   5  11       22.16       41.27     32.77 o
  -3   6  11        9.37       -1.98     14.69 o
  -2   6  11       12.73       14.05     14.55 o
  -1   6  11        7.35        0.48     17.61 o
   0   6  11       15.26       29.09     15.44 o
   1   6  11       18.35       42.85     22.17 o
   2   6  11        9.71        5.35     17.42 o
 -13   0  12       19.29      -22.17     31.27 o
 -12   0  12       45.41       41.16     40.37 o
 -11   0  12       60.06      103.70     43.14 o
 -10   0  12       27.83       36.02     32.46 o
  -9   0  12      175.81      154.37     43.94 o
  -8   0  12      174.24      141.31     40.37 o
  -7   0  12      955.47      959.39     48.39 o
  -6   0  12       66.13       67.77     24.00 o
  -5   0  12     2530.65     2603.93    144.76 o
  -4   0  12      439.58      581.47     31.15 o
  -3   0  12     5611.83     6025.58    161.48 o
  -2   0  12      488.30      479.55     25.56 o
  -1   0  12     2888.72     2854.22     81.93 o
   0   0  12     6726.84     6637.20    176.35 o
   1   0  12     5071.11     4925.20    107.64 o
   2   0  12     2535.39     2681.12     70.70 o
   3   0  12     2951.57     2904.80     75.05 o
   4   0  12      496.40      556.21     29.26 o
   5   0  12      823.09      853.84     33.35 o
   6   0  12      435.26      456.69     26.73 o
   7   0  12      177.47      164.68     39.94 o
   8   0  12      403.67      441.35     45.87 o
   9   0  12      254.71      267.17     64.52 o
  10   0  12       68.89      108.45     44.33 o
  11   0  12        3.89       51.46     43.54 o
  12   0  12       53.90       45.12     44.73 o
 -13   1  12       26.99       23.13     40.77 o
 -12   1  12       12.35       26.75     26.83 o
 -11   1  12       52.33       68.52     33.25 o
 -10   1  12       31.97       63.87     25.05 o
  -9   1  12       97.28       73.74     46.90 o
  -8   1  12      241.14      221.86     32.70 o
  -7   1  12       30.43       30.88      9.14 o
  -6   1  12      255.17      251.22     18.40 o
  -5   1  12      316.46      335.08     24.95 o
  -4   1  12      100.66      113.02     10.67 o
  -3   1  12      452.30      424.72     19.61 o
  -2   1  12      291.30      312.88     14.83 o
  -1   1  12     1814.64     1762.74     41.56 o
   0   1  12     3523.84     3657.10     76.80 o
   1   1  12      790.72      785.50     21.95 o
   2   1  12     2869.22     2887.53     58.97 o
   3   1  12      382.09      387.48     16.64 o
   4   1  12      567.37      527.76     20.67 o
   5   1  12      735.39      711.51     28.89 o
   6   1  12      573.62      553.68     24.84 o
   7   1  12      113.66      115.34     13.34 o
   8   1  12        8.29        5.94     12.93 o
   9   1  12       21.16       30.91     21.54 o
  10   1  12       16.69       26.44     18.77 o
  11   1  12        7.90       13.31     28.89 o
  12   1  12       29.14       14.79     29.10 o
 -12   2  12       15.14       71.25     44.33 o
 -11   2  12       68.50      104.28     34.42 o
 -10   2  12       89.64      113.25     29.80 o
  -9   2  12      427.31      473.40     40.94 o
  -8   2  12      218.48      211.32     34.62 o
  -7   2  12      342.22      419.25     29.06 o
  -6   2  12      297.15      312.45     23.72 o
  -5   2  12      183.53      181.55     16.34 o
  -4   2  12       85.75       92.55     11.66 o
  -3   2  12      293.56      266.70     15.64 o
  -2   2  12     1243.01     1229.16     33.83 o
  -1   2  12     2050.41     1964.48     49.46 o
   0   2  12      763.13      732.86     22.83 o
   1   2  12        6.65       -5.32      5.32 o
   2   2  12      487.87      444.48     18.91 o
   3   2  12      336.49      356.68     17.56 o
   4   2  12      895.27      898.75     29.45 o
   5   2  12      325.78      322.18     18.61 o
   6   2  12      518.43      457.30     25.46 o
   7   2  12      390.57      396.82     33.90 o
   8   2  12       47.08       58.71     19.66 o
   9   2  12       37.57       30.86     26.26 o
  10   2  12       43.41        7.12     39.98 o
  11   2  12        7.96       11.08     39.98 o
 -11   3  12        8.08      -25.33     39.19 o
 -10   3  12       21.36       36.41     34.44 o
  -9   3  12       13.68       -0.15     27.71 o
  -8   3  12       60.32       58.66     43.14 o
  -7   3  12      621.18      653.74     37.32 o
  -6   3  12       28.08       30.60     18.34 o
  -5   3  12      671.65      712.33     28.85 o
  -4   3  12      480.79      511.15     22.69 o
  -3   3  12       14.15       19.77      8.06 o
  -2   3  12       31.95       15.58      8.05 o
  -1   3  12      165.26      146.86     14.49 o
   0   3  12      305.39      312.19     17.90 o
   1   3  12      795.85      799.03     25.65 o
   2   3  12     2470.36     2445.33     59.34 o
   3   3  12      211.25      220.56     14.76 o
   4   3  12      997.94     1032.80     33.92 o
   5   3  12      282.30      313.03     21.62 o
   6   3  12        7.77        7.61     11.23 o
   7   3  12       19.31       10.10     13.66 o
   8   3  12       18.19       12.41     20.97 o
   9   3  12       50.95       69.17     29.33 o
  10   3  12       27.82       -2.37     37.21 o
 -10   4  12        3.75      -16.23     31.67 o
  -9   4  12       16.78       18.69     38.99 o
  -8   4  12       29.32       47.18     22.95 o
  -7   4  12       38.13       44.02     15.77 o
  -6   4  12       16.08        8.79     11.36 o
  -5   4  12      144.61      153.95     14.99 o
  -4   4  12      207.73      209.45     21.12 o
  -3   4  12       40.53       32.19     11.52 o
  -2   4  12       22.98       18.03     10.39 o
  -1   4  12       62.38       41.53     27.70 o
   0   4  12       19.84       23.21     10.49 o
   1   4  12       25.63       18.13     11.20 o
   2   4  12      103.29       98.96     15.39 o
   3   4  12       17.76       37.16     14.51 o
   4   4  12       12.68       21.31     10.98 o
   5   4  12       12.88       27.35     13.83 o
   6   4  12       68.80       63.29     16.36 o
   7   4  12        6.49       19.16     17.39 o
   8   4  12       21.91       52.84     24.91 o
   9   4  12       24.02       16.24     26.43 o
  -7   5  12        2.80       18.05     17.72 o
  -6   5  12        3.70        1.68     11.70 o
  -5   5  12       22.30       21.94     14.52 o
  -4   5  12       31.44       20.98     14.14 o
  -3   5  12      145.91      152.45     33.29 o
  -2   5  12       77.76      112.00     20.80 o
  -1   5  12       18.92       17.52     11.27 o
   0   5  12       34.58       37.13     19.14 o
   1   5  12       17.05        9.75     12.19 o
   2   5  12       10.17       12.25     12.55 o
   3   5  12        1.26        9.94     13.16 o
   4   5  12       12.57        9.91     10.20 o
   5   5  12        7.53       24.38     13.42 o
   6   5  12       17.40       37.88     15.68 o
   7   5  12       33.29       26.96     48.68 o
  -2   6  12       13.01       17.85     15.61 o
  -1   6  12        4.88       19.47     16.23 o
   0   6  12        7.39        4.91     15.24 o
   1   6  12        1.81        6.73     15.49 o
   2   6  12       15.24       57.79     28.50 o
 -13   1  13       22.34       27.79     30.43 o
 -12   1  13       47.76       86.17     32.21 o
 -11   1  13        9.51       53.27     25.24 o
 -10   1  13       88.86       91.79     37.40 o
  -9   1  13      483.77      533.90     54.83 o
  -8   1  13      108.49       90.23     37.31 o
  -7   1  13       33.15       48.12     11.39 o
  -6   1  13      199.19      229.21     24.66 o
  -5   1  13     1136.24     1103.66     37.23 o
  -4   1  13     1116.25     1061.52     32.93 o
  -3   1  13     2242.83     2287.20     57.94 o
  -2   1  13       49.89       59.45      7.59 o
  -1   1  13       14.51       27.56      6.37 o
   0   1  13      116.39      137.11     15.36 o
   1   1  13      914.16      935.94     25.04 o
   2   1  13      168.57      140.68     32.26 o
   3   1  13       71.72       96.52     15.19 o
   4   1  13      245.36      286.46     16.51 o
   5   1  13      256.19      247.43     16.09 o
   6   1  13      222.13      201.87     16.85 o
   7   1  13      112.31      111.93     16.19 o
   8   1  13       16.27       34.19     13.85 o
   9   1  13        4.35       -0.49     17.64 o
  10   1  13       39.72       -4.60     22.54 o
  11   1  13       24.89       39.38     30.33 o
  12   1  13       28.77       30.42     35.74 o
 -12   2  13        6.84      -31.67     33.64 o
 -11   2  13       60.71       30.87     39.19 o
 -10   2  13        1.51        0.60     26.72 o
  -9   2  13       41.98       72.82     20.20 o
  -8   2  13       76.39       79.81     18.88 o
  -7   2  13      500.59      572.24     37.76 o
  -6   2  13      431.57      528.15     31.73 o
  -5   2  13      276.34      294.47     21.53 o
  -4   2  13       27.57       13.79      9.35 o
  -3   2  13      320.66      340.19     18.27 o
  -2   2  13      407.73      395.82     19.14 o
  -1   2  13      168.22      172.85     12.71 o
   0   2  13       25.16       24.33      7.39 o
   1   2  13      321.95      337.97     15.30 o
   2   2  13        1.46        5.40      6.84 o
   3   2  13       53.61       49.83      8.72 o
   4   2  13      477.00      502.09     23.65 o
   5   2  13       81.36       69.64     10.87 o
   6   2  13      283.67      284.69     20.22 o
   7   2  13       17.66       15.89     13.86 o
   8   2  13       84.27       46.80     22.37 o
   9   2  13      106.24       43.68     27.29 o
  10   2  13       15.35      -17.76     26.13 o
  11   2  13        3.45       34.44     49.48 o
 -11   3  13        0.78       24.94     40.77 o
 -10   3  13       24.30       20.58     33.64 o
  -9   3  13       17.27       39.44     21.69 o
  -8   3  13       40.74       55.04     24.06 o
  -7   3  13       38.82       55.92     17.33 o
  -6   3  13       25.57       16.15     11.45 o
  -5   3  13      228.27      252.14     18.65 o
  -4   3  13      372.02      382.86     20.14 o
  -3   3  13       13.54        7.03      7.45 o
  -2   3  13      238.74      267.07     16.29 o
  -1   3  13      117.68      143.16     10.85 o
   0   3  13      184.38      190.39     12.74 o
   1   3  13      142.85      177.35     16.50 o
   2   3  13       24.86       26.29      8.73 o
   3   3  13      125.92      145.97     13.24 o
   4   3  13      201.19      217.65     21.84 o
   5   3  13       57.88       57.15     12.10 o
   6   3  13       38.08       38.94     13.05 o
   7   3  13       95.55       85.89     21.03 o
   8   3  13       23.71       -3.24     22.39 o
   9   3  13        1.12       10.26     22.94 o
  10   3  13       19.79      -30.87     48.68 o
 -10   4  13        1.95      -18.21     39.19 o
  -9   4  13        8.30        9.32     21.87 o
  -8   4  13       11.06       -7.75     20.15 o
  -7   4  13        9.20       -4.80     22.40 o
  -6   4  13       48.07       53.84     16.25 o
  -5   4  13      131.59      160.90     15.30 o
  -4   4  13      106.09      144.84     14.29 o
  -3   4  13       85.75       76.11     15.27 o
  -2   4  13       83.65       77.81     13.75 o
  -1   4  13       18.70       14.28     10.30 o
   0   4  13      130.50      137.21     17.41 o
   1   4  13       42.31       43.57     13.26 o
   2   4  13       34.48       29.63     10.47 o
   3   4  13        1.94       17.53      9.75 o
   4   4  13      134.27      101.09     24.68 o
   5   4  13      135.13      123.97     20.00 o
   6   4  13       74.79       75.34     20.40 o
   7   4  13       36.34       44.66     19.52 o
   8   4  13       11.79       -0.49     25.39 o
   9   4  13       21.14       47.13     26.14 o
  -7   5  13        1.01        6.73     21.87 o
  -6   5  13       19.11       40.31     13.62 o
  -5   5  13        3.62       -1.59     10.05 o
  -4   5  13        9.37        2.29     11.57 o
  -3   5  13       26.34        7.56     14.00 o
  -2   5  13       16.46       17.47     12.94 o
  -1   5  13       31.78       39.58     12.38 o
   0   5  13       23.98       25.40     15.47 o
   1   5  13        1.91       -2.62     11.97 o
   2   5  13       11.53       26.63     14.54 o
   3   5  13       10.82        3.90     10.67 o
   4   5  13       10.37       13.25     11.95 o
   5   5  13       29.38       27.67     19.37 o
   6   5  13       20.90       61.56     19.94 o
  -1   6  13        2.78       12.25     15.40 o
   0   6  13        7.60       13.73     16.23 o
   1   6  13        0.13       41.56     28.10 o
 -13   0  14       47.16       79.56     49.87 o
 -12   0  14        6.44       14.25     37.21 o
 -11   0  14        6.40      -28.50     29.29 o
 -10   0  14       15.10       17.42     28.50 o
  -9   0  14      560.25      487.25     75.20 o
  -8   0  14       73.19      143.28     40.37 o
  -7   0  14      387.73      409.25     36.67 o
  -6   0  14       85.11       64.45     14.20 o
  -5   0  14       22.91       33.37     15.27 o
  -4   0  14     1722.47     1753.38     79.28 o
  -3   0  14     1602.52     1655.29     61.79 o
  -2   0  14      382.64      353.83     24.95 o
  -1   0  14      605.17      617.39     36.79 o
   0   0  14      231.70      250.73     18.85 o
   1   0  14      242.60      224.97     20.70 o
   2   0  14      452.88      603.82     29.78 o
   3   0  14      141.84      251.80     42.51 o
   4   0  14      221.50      242.10     17.89 o
   5   0  14      145.48      158.29     18.64 o
   6   0  14      325.11      322.35     22.88 o
   7   0  14      295.02      305.48     32.11 o
   8   0  14       45.46       62.54     24.74 o
   9   0  14        5.67      -24.14     26.92 o
  10   0  14       24.05      121.12     58.18 o
  11   0  14       72.49       36.81     45.52 o
  12   0  14        3.62       17.81     53.43 o
 -13   1  14       44.02       87.35     35.90 o
 -12   1  14        0.98        8.83     27.56 o
 -11   1  14        3.96        4.43     24.40 o
 -10   1  14       80.42       74.61     26.87 o
  -9   1  14       60.36       56.79     24.90 o
  -8   1  14      466.65      501.20     40.72 o
  -7   1  14      262.54      280.03     42.73 o
  -6   1  14      441.69      545.91     28.66 o
  -5   1  14      498.75      495.95     25.84 o
  -4   1  14      212.77      255.83     25.42 o
  -3   1  14      101.98      112.18     10.87 o
  -2   1  14      774.23      699.81     36.23 o
  -1   1  14      415.61      461.56     19.16 o
   0   1  14      202.22      225.05     16.17 o
   1   1  14       39.90       92.08      8.61 o
   2   1  14        0.37       10.47      6.16 o
   3   1  14       91.13       90.73      9.96 o
   4   1  14        2.96       48.64     10.94 o
   5   1  14      150.55      213.71     15.53 o
   6   1  14      114.99      127.96     14.92 o
   7   1  14      292.86      310.62     28.14 o
   8   1  14      105.76       83.48     29.69 o
   9   1  14      123.90      114.00     31.26 o
  10   1  14       26.37       32.35     27.87 o
  11   1  14       17.59       -5.25     26.92 o
  12   1  14        0.61       31.02     50.66 o
 -12   2  14       14.69       23.35     42.75 o
 -11   2  14       10.92       12.67     34.04 o
 -10   2  14        8.41       15.79     25.05 o
  -9   2  14       19.36       25.07     16.21 o
  -8   2  14       79.22       56.92     31.46 o
  -7   2  14      377.31      445.78     56.22 o
  -6   2  14       21.26      102.82     16.45 o
  -5   2  14      540.42      646.32     31.76 o
  -4   2  14      322.20      357.99     25.11 o
  -3   2  14      101.16       96.33     13.61 o
  -2   2  14       18.17       48.05      9.76 o
  -1   2  14       38.12       44.54      9.09 o
   0   2  14      226.72      221.90     14.81 o
   1   2  14      283.82      302.96     15.04 o
   2   2  14      220.92      261.89     15.21 o
   3   2  14      134.74      159.56     13.58 o
   4   2  14      606.96      661.00     31.62 o
   5   2  14      613.84      588.57     28.29 o
   6   2  14      157.93      237.72     27.57 o
   7   2  14       92.60       86.30     19.54 o
   8   2  14      192.12      165.39     29.00 o
   9   2  14       94.74      103.67     54.42 o
  10   2  14      116.92       21.90     31.98 o
  11   2  14       19.60      -40.77     44.33 o
 -11   3  14       16.66       32.06     30.87 o
 -10   3  14        0.43      -14.65     38.00 o
  -9   3  14        2.62       -7.95     16.33 o
  -8   3  14       47.85       35.50     29.49 o
  -7   3  14       72.97      107.28     26.03 o
  -6   3  14      295.69      348.70     31.31 o
  -5   3  14       17.76       25.17     10.88 o
  -4   3  14      100.12      119.63     12.73 o
  -3   3  14      321.70      337.72     18.64 o
  -2   3  14      195.62      210.51     14.34 o
  -1   3  14       59.56       59.25      9.42 o
   0   3  14       31.78       37.63      8.57 o
   1   3  14      106.57      128.76     11.79 o
   2   3  14       93.61      114.59     13.04 o
   3   3  14       46.24       56.74     16.24 o
   4   3  14       82.53       75.25     12.94 o
   5   3  14      215.28      273.33     24.88 o
   6   3  14      267.14      267.38     23.22 o
   7   3  14        7.26       12.94     18.72 o
   8   3  14       16.39       10.76     23.08 o
   9   3  14       24.83       20.19     41.16 o
  10   3  14       37.17       53.43     45.91 o
  -9   4  14        6.25        2.63     25.93 o
  -8   4  14       15.47       10.46     23.27 o
  -7   4  14       14.70       36.91     23.29 o
  -6   4  14       38.81       73.58     18.60 o
  -5   4  14       33.43       44.34     13.06 o
  -4   4  14       45.02       49.57     12.88 o
  -3   4  14       49.38       64.09     11.87 o
  -2   4  14       29.23       32.66     12.13 o
  -1   4  14       33.18       42.67     12.72 o
   0   4  14       79.88      104.53     14.78 o
   1   4  14       42.32       55.16     11.96 o
   2   4  14        7.14       11.24      9.88 o
   3   4  14       10.16       12.85     11.06 o
   4   4  14      109.57       91.51     18.72 o
   5   4  14       81.59       62.83     16.14 o
   6   4  14      297.76      297.07     34.11 o
   7   4  14        4.87       15.73     19.60 o
   8   4  14       59.77       59.18     28.81 o
  -7   5  14        4.13       -2.15     21.75 o
  -6   5  14        5.93       -1.84     15.27 o
  -5   5  14        2.89      -11.99     11.99 o
  -4   5  14       18.62       47.61     15.01 o
  -3   5  14       14.57       33.96     14.23 o
  -2   5  14       11.60       25.99     12.63 o
  -1   5  14       44.50       47.44     14.54 o
   0   5  14       28.72       20.08     14.00 o
   1   5  14       72.70       68.49     16.20 o
   2   5  14       69.53       76.27     13.14 o
   3   5  14       26.56       42.93     16.57 o
   4   5  14        4.66       19.86     13.62 o
   5   5  14        8.20       27.58     15.27 o
   6   5  14       13.15       31.51     22.05 o
 -12   1  15       57.44       42.87     30.53 o
 -11   1  15       36.74       20.60     44.53 o
 -10   1  15       32.13       29.03     23.27 o
  -9   1  15       35.53       47.84     21.39 o
  -8   1  15       13.92       60.92     18.17 o
  -7   1  15      576.49      813.90     43.65 o
  -6   1  15       40.81      115.25     14.42 o
  -5   1  15      420.53      433.16     24.64 o
  -4   1  15      238.51      279.89     18.77 o
  -3   1  15      797.57      878.17     31.15 o
  -2   1  15      165.74      234.84     15.02 o
  -1   1  15      190.21      250.50     14.19 o
   0   1  15      874.82      888.86     27.42 o
   1   1  15      897.27      900.06     26.54 o
   2   1  15      570.97      629.40     23.98 o
   3   1  15      189.79      184.79     17.06 o
   4   1  15      442.44      430.63     21.01 o
   5   1  15      512.72      557.83     25.05 o
   6   1  15     1097.28     1108.53     40.41 o
   7   1  15      200.79      204.17     44.89 o
   8   1  15       20.76        2.66     23.62 o
   9   1  15       16.16       30.83     28.61 o
  10   1  15       52.51       51.57     30.72 o
  11   1  15       49.68       57.67     57.00 o
 -12   2  15       37.68       -2.77     34.04 o
 -11   2  15        1.87       -5.54     34.83 o
 -10   2  15        0.26      -15.14     18.88 o
  -9   2  15       27.55        7.00     20.15 o
  -8   2  15       82.72      186.51     28.19 o
  -7   2  15       38.39       63.35     14.84 o
  -6   2  15       42.64       75.57     17.03 o
  -5   2  15      249.81      391.70     26.32 o
  -4   2  15      189.25      296.05     20.43 o
  -3   2  15      237.12      275.83     17.79 o
  -2   2  15       85.71      115.49     11.66 o
  -1   2  15      101.20      104.25     17.08 o
   0   2  15      115.35      122.46     15.85 o
   1   2  15      342.52      360.25     16.89 o
   2   2  15      217.08      211.74     14.60 o
   3   2  15      868.70      979.93     48.69 o
   4   2  15      553.70      616.38     26.54 o
   5   2  15      160.05      169.64     16.57 o
   6   2  15      134.00      164.62     18.57 o
   7   2  15       27.30       29.05     19.21 o
   8   2  15       37.45       50.15     21.15 o
   9   2  15       15.15       40.00     30.43 o
  10   2  15        8.28       -8.58     29.32 o
  11   2  15        3.49       32.46     51.46 o
 -11   3  15       22.02       30.48     39.58 o
 -10   3  15        6.10       -5.94     35.23 o
  -9   3  15        5.12        5.06     33.84 o
  -8   3  15       28.76       29.32     28.89 o
  -7   3  15       77.24      117.57     39.98 o
  -6   3  15       28.57       49.53     16.11 o
  -5   3  15       67.90      129.17     16.41 o
  -4   3  15      139.61      137.23     14.42 o
  -3   3  15      635.54      699.80     35.37 o
  -2   3  15      140.51      137.67     12.87 o
  -1   3  15       55.60       76.89     10.47 o
   0   3  15      226.43      237.61     15.79 o
   1   3  15       81.00       97.81     13.25 o
   2   3  15      347.36      385.91     20.79 o
   3   3  15      157.59      188.48     17.06 o
   4   3  15      318.22      319.51     22.32 o
   5   3  15      141.79      149.98     17.04 o
   6   3  15       31.87       39.47     13.30 o
   7   3  15       24.85       -4.91     20.43 o
   8   3  15       70.97       71.01     70.65 o
   9   3  15       29.43       27.31     44.73 o
  10   3  15       19.25       62.14     52.64 o
  -9   4  15       27.21       22.76     26.66 o
  -8   4  15        2.43       26.40     20.40 o
  -7   4  15        8.88       -8.74     18.45 o
  -6   4  15       29.84       21.35     16.27 o
  -5   4  15      183.36      249.92     22.57 o
  -4   4  15       78.48       82.92     17.02 o
  -3   4  15      119.19      125.91     16.64 o
  -2   4  15       83.88      100.45     13.34 o
  -1   4  15       67.18       84.30     12.46 o
   0   4  15       73.65       69.39     15.71 o
   1   4  15       89.41       99.25     13.84 o
   2   4  15       37.80       18.40     11.03 o
   3   4  15       34.24       50.93     13.00 o
   4   4  15      214.95      199.90     21.15 o
   5   4  15      165.86      177.81     28.79 o
   6   4  15        3.16      -13.15     19.05 o
   7   4  15        9.60        8.48     26.09 o
   8   4  15        5.70        7.38     24.33 o
  -7   5  15        3.49       26.89     20.49 o
  -6   5  15        3.63       -7.42     20.06 o
  -5   5  15       15.99       19.47     14.03 o
  -4   5  15       23.22       36.36     17.94 o
  -3   5  15       18.31       33.65     11.78 o
  -2   5  15       11.68       13.67     13.17 o
  -1   5  15       19.48       35.75     14.09 o
   0   5  15       60.59       74.54     16.13 o
   1   5  15       97.68      138.16     18.91 o
   2   5  15       15.24       30.56     11.71 o
   3   5  15       18.44        3.24     12.92 o
   4   5  15       14.11       25.66     15.33 o
   5   5  15       10.62       33.01     16.30 o
   6   5  15        6.39       -2.68     24.52 o
 -12   0  16      107.41       57.00     43.54 o
 -11   0  16      126.97       71.64     39.19 o
 -10   0  16      111.70      110.04     48.68 o
  -9   0  16       53.58      112.81     41.16 o
  -8   0  16      189.95      178.12     46.71 o
  -7   0  16      358.65      246.37    164.86 o
  -6   0  16      241.97      242.91     36.26 o
  -5   0  16     2133.29     2238.06     83.30 o
  -4   0  16      689.95      954.43    229.97 o
  -3   0  16      714.26      765.81     51.01 o
  -2   0  16     1554.86     1560.27     62.31 o
  -1   0  16     2109.63     2216.10     80.60 o
   0   0  16     1332.41     1320.20     55.02 o
   1   0  16     2485.24     2814.48    112.95 o
   2   0  16      819.96      888.17     44.73 o
   3   0  16     3350.64     3382.51    100.89 o
   4   0  16      778.76      950.58     95.10 o
   5   0  16      430.13      362.59     32.96 o
   6   0  16      228.56      240.41     23.52 o
   7   0  16       86.84       67.45     22.84 o
   8   0  16      272.68      257.28     63.73 o
   9   0  16       94.51       39.58     35.62 o
  10   0  16        4.19        9.10     38.39 o
  11   0  16       30.11      153.18     54.23 o
 -12   1  16       30.52       43.39     31.33 o
 -11   1  16        6.07       17.70     24.87 o
 -10   1  16        4.21        0.24     19.59 o
  -9   1  16       64.82      106.93     41.16 o
  -8   1  16       83.44       97.80     27.54 o
  -7   1  16       23.88       21.86     14.04 o
  -6   1  16      142.05      156.55     26.38 o
  -5   1  16      243.65      232.34     18.68 o
  -4   1  16      356.95      422.09     23.75 o
  -3   1  16      177.32      153.27     17.50 o
  -2   1  16      381.51      395.97     20.75 o
  -1   1  16       78.04       83.78     10.52 o
   0   1  16      204.75      214.53     17.20 o
   1   1  16      785.30      758.32     34.91 o
   2   1  16      268.05      257.80     19.90 o
   3   1  16      549.95      605.31     26.81 o
   4   1  16       15.68        2.26      7.86 o
   5   1  16      397.45      416.67     27.11 o
   6   1  16      142.04      176.30     19.32 o
   7   1  16      248.21      221.38     29.58 o
   8   1  16       13.84      -16.65     16.65 o
   9   1  16       11.49       21.43     25.20 o
  10   1  16       24.15       38.19     32.63 o
  11   1  16        4.04        9.35     30.73 o
 -12   2  16        7.02       11.08     44.33 o
 -11   2  16        6.40       -0.40     39.58 o
 -10   2  16       20.82       60.26     27.56 o
  -9   2  16       92.98       77.72     26.88 o
  -8   2  16      118.88      147.35     23.94 o
  -7   2  16      443.02      500.55     39.68 o
  -6   2  16      311.50      343.80     28.62 o
  -5   2  16      138.62      131.56     17.60 o
  -4   2  16      436.56      506.67     27.53 o
  -3   2  16      618.27      635.55     27.36 o
  -2   2  16       70.78       74.67     10.60 o
  -1   2  16      438.14      458.79     22.57 o
   0   2  16      792.89      780.56     33.81 o
   1   2  16     1025.65     1065.64     32.89 o
   2   2  16     1249.06     1254.15     35.63 o
   3   2  16     1001.36     1042.85     36.30 o
   4   2  16       15.41       32.69     10.54 o
   5   2  16      149.48      131.95     16.14 o
   6   2  16      153.73      158.73     20.07 o
   7   2  16       72.85       72.87     21.16 o
   8   2  16       48.39       57.98     54.42 o
   9   2  16      102.07       92.18     33.66 o
  10   2  16       89.15       94.47     36.77 o
  11   2  16       17.03       18.21     57.39 o
 -11   3  16        7.27       17.02     47.50 o
 -10   3  16       24.58       44.33     38.39 o
  -9   3  16        4.49       -7.12     35.23 o
  -8   3  16       35.43       49.15     40.77 o
  -7   3  16       55.76       65.01     23.96 o
  -6   3  16       37.22       40.03     14.58 o
  -5   3  16      180.14      191.53     24.68 o
  -4   3  16      220.60      213.71     18.30 o
  -3   3  16       22.83       28.20     11.13 o
  -2   3  16      209.51      250.76     16.74 o
  -1   3  16      234.23      254.28     20.38 o
   0   3  16       83.84       93.19     11.66 o
   1   3  16      176.69      178.77     16.18 o
   2   3  16        9.25       15.45      9.99 o
   3   3  16       14.19       31.72     10.97 o
   4   3  16       39.00       43.46     14.81 o
   5   3  16       34.76       51.41     13.43 o
   6   3  16       11.56       34.33     18.18 o
   7   3  16        2.78        3.92     23.21 o
   8   3  16       21.22       25.30     24.91 o
   9   3  16        6.37        4.75     40.77 o
  10   3  16        6.98       53.04     60.56 o
  -9   4  16        0.92      -25.67     25.67 o
  -8   4  16       24.94       34.39     23.26 o
  -7   4  16        2.85      -12.70     18.03 o
  -6   4  16       16.63       10.14     15.47 o
  -5   4  16      108.56      103.99     18.22 o
  -4   4  16      146.30      188.63     19.48 o
  -3   4  16       10.55       25.43     10.73 o
  -2   4  16      190.87      196.50     18.66 o
  -1   4  16       29.75       40.41     11.54 o
   0   4  16       65.91       68.39     19.71 o
   1   4  16       22.89       24.86     11.86 o
   2   4  16       70.88       47.84     12.93 o
   3   4  16       31.39       17.25     13.13 o
   4   4  16       37.78       40.90     15.20 o
   5   4  16      125.26      120.32     18.55 o
   6   4  16       33.99       25.31     17.65 o
   7   4  16       43.43       40.83     26.90 o
   8   4  16       16.47       10.41     26.14 o
  -6   5  16        6.82       13.99     35.82 o
  -5   5  16        6.85       19.17     14.95 o
  -4   5  16        4.11        9.57     14.34 o
  -3   5  16        4.41       14.50     12.08 o
  -2   5  16       21.30       37.76     12.47 o
  -1   5  16       17.25       23.04     11.41 o
   0   5  16       42.77       48.96     20.17 o
   1   5  16       30.01       38.88     12.67 o
   2   5  16        4.61       11.23     12.73 o
   3   5  16        8.73       16.25     13.90 o
   4   5  16        6.32        4.66     14.84 o
   5   5  16        3.76       27.57     15.48 o
 -12   1  17        9.05       -5.64     25.80 o
 -11   1  17        5.78       -7.32     32.06 o
 -10   1  17       47.56       43.74     26.20 o
  -9   1  17      123.11      167.16     62.54 o
  -8   1  17       40.81       56.08     23.19 o
  -7   1  17      284.81      323.89     31.72 o
  -6   1  17      138.88      161.93     25.15 o
  -5   1  17      312.49      348.42     28.59 o
  -4   1  17      384.61      383.90     27.82 o
  -3   1  17      530.22      565.17     30.78 o
  -2   1  17       80.32       78.70     13.09 o
  -1   1  17       83.12       84.19     14.84 o
   0   1  17      373.25      383.93     25.34 o
   1   1  17      365.10      384.03     21.88 o
   2   1  17      430.77      469.97     23.71 o
   3   1  17       19.05       12.00      8.68 o
   4   1  17      104.81       88.45     11.66 o
   5   1  17      203.68      194.91     18.94 o
   6   1  17      369.14      295.61     40.10 o
   7   1  17      117.13       79.15     87.67 o
   8   1  17       29.84       32.48     27.60 o
   9   1  17       33.34        4.16     50.07 o
  10   1  17       17.52       41.80     31.41 o
  11   1  17        1.89       35.01     36.29 o
 -11   2  17       16.93       63.73     43.54 o
 -10   2  17        0.89       11.41     25.92 o
  -9   2  17       18.94       -3.82     18.70 o
  -8   2  17      204.78      241.93     29.81 o
  -7   2  17        1.23       -2.65     15.24 o
  -6   2  17      161.19      125.17     18.20 o
  -5   2  17       40.28       49.23     13.45 o
  -4   2  17       76.17       73.79     16.23 o
  -3   2  17     1054.64     1044.22     39.16 o
  -2   2  17      423.52      444.34     23.33 o
  -1   2  17      176.88      183.13     15.23 o
   0   2  17       33.54       29.51      9.39 o
   1   2  17       16.42        9.58      8.26 o
   2   2  17       53.55       40.21     10.00 o
   3   2  17      141.42      166.93     17.74 o
   4   2  17       78.88       61.79     11.83 o
   5   2  17       10.93        3.77     11.51 o
   6   2  17      134.99      164.98     41.16 o
   7   2  17       30.54       10.07     17.80 o
   8   2  17        5.17       -6.84     24.46 o
   9   2  17       16.86       31.70     43.54 o
  10   2  17       12.58       54.23     52.64 o
 -10   3  17       10.28      -27.31     39.98 o
  -9   3  17        3.43       26.12     31.27 o
  -8   3  17        5.49       31.55     20.01 o
  -7   3  17       57.12       50.74     22.36 o
  -6   3  17       39.93       29.77     16.60 o
  -5   3  17      211.04      252.71     24.04 o
  -4   3  17       18.08        0.85     15.75 o
  -3   3  17      155.50      166.23     16.35 o
  -2   3  17       49.31       31.44     10.97 o
  -1   3  17       91.01       94.21     13.93 o
   0   3  17       30.86       44.42     10.27 o
   1   3  17      143.93      147.39     16.09 o
   2   3  17       11.55        8.26      9.78 o
   3   3  17       40.25       31.70     11.86 o
   4   3  17       10.57       31.42     13.56 o
   5   3  17       57.95       63.21     14.47 o
   6   3  17       13.50       28.51     18.83 o
   7   3  17       35.56       25.41     26.05 o
   8   3  17        1.89      -34.44     34.44 o
   9   3  17       14.65       42.75     55.41 o
  -9   4  17       11.98       -8.71     36.81 o
  -8   4  17       20.23       16.44     24.34 o
  -7   4  17       38.52       46.66     33.45 o
  -6   4  17       45.54        6.82     21.34 o
  -5   4  17       36.40       24.88     19.88 o
  -4   4  17       30.27       29.91     13.66 o
  -3   4  17       63.56       70.23     16.97 o
  -2   4  17       11.95       23.56     11.30 o
  -1   4  17        9.65       30.06     11.98 o
   0   4  17       33.73       50.25     12.62 o
   1   4  17       10.20       -1.40     10.29 o
   2   4  17       50.14       40.80     23.20 o
   3   4  17       85.47       68.27     16.51 o
   4   4  17       26.53       18.56     14.51 o
   5   4  17       38.15       55.65     16.09 o
   6   4  17       50.71       34.77     22.38 o
   7   4  17       37.64       36.90     26.13 o
   8   4  17        9.60       41.15     29.12 o
  -6   5  17        6.27       19.33     22.03 o
  -5   5  17       21.00       42.48     17.15 o
  -4   5  17       59.57       55.49     18.57 o
  -3   5  17       31.32       30.90     13.79 o
  -2   5  17       74.48       99.15     16.50 o
  -1   5  17        1.64        8.75     12.35 o
   0   5  17        2.30       -3.76     12.27 o
   1   5  17       18.20       12.82     13.35 o
   2   5  17        6.16       14.74     13.30 o
   3   5  17       29.49       31.53     15.69 o
   4   5  17        5.24       17.49     15.65 o
   5   5  17       65.19       21.37     23.32 o
 -12   0  18       75.29       27.71     37.60 o
 -11   0  18       28.37      -18.60     36.41 o
 -10   0  18        0.14       19.79     29.69 o
  -9   0  18      103.13      134.18     47.10 o
  -8   0  18       18.84       41.96     30.87 o
  -7   0  18      117.89       92.62     36.41 o
  -6   0  18      334.70      329.47     37.98 o
  -5   0  18      907.04      973.28     62.98 o
  -4   0  18      882.39      893.27     44.98 o
  -3   0  18      358.39      386.40     30.16 o
  -2   0  18      261.99      262.46     24.72 o
  -1   0  18      321.03      368.16     28.96 o
   0   0  18      454.84      381.16     42.91 o
   1   0  18      213.34      231.17     23.45 o
   2   0  18       30.26       36.18     17.95 o
   3   0  18      117.06      132.24     17.80 o
   4   0  18       12.62        8.75     12.27 o
   5   0  18       69.43       54.87     18.83 o
   6   0  18      270.28      152.78     50.27 o
   7   0  18       94.01      107.86     29.28 o
   8   0  18      350.53      315.86     70.06 o
   9   0  18      134.50      148.83     59.77 o
  10   0  18       59.78       16.23     43.94 o
  11   0  18       12.31       14.65     52.25 o
 -12   1  18       31.47       27.35     32.65 o
 -11   1  18        8.96        6.76     23.87 o
 -10   1  18        6.84       -7.17     23.16 o
  -9   1  18       11.04      -10.09     31.86 o
  -8   1  18      102.22       98.34     27.31 o
  -7   1  18       50.59       28.21     15.64 o
  -6   1  18      536.27      508.32     39.78 o
  -5   1  18      221.51      243.60     19.85 o
  -4   1  18      157.33      150.29     20.80 o
  -3   1  18      781.91      829.99     35.20 o
  -2   1  18      175.45      123.71     13.96 o
  -1   1  18       59.67       30.03     11.64 o
   0   1  18      142.00      121.58     13.10 o
   1   1  18      254.63      244.77     17.14 o
   2   1  18        1.36       -7.13      7.13 o
   3   1  18      145.62      130.92     14.14 o
   4   1  18       55.91       58.84     12.39 o
   5   1  18      589.71      546.95     31.78 o
   6   1  18       42.88       36.43     18.09 o
   7   1  18      178.13       97.17     33.17 o
   8   1  18       23.05       19.83     41.56 o
   9   1  18       24.67       58.54     30.22 o
  10   1  18       61.75       33.04     44.53 o
  11   1  18       12.46      -31.63     33.19 o
 -11   2  18       10.33      -17.81     36.81 o
 -10   2  18        6.75       -0.48     23.36 o
  -9   2  18       21.06       20.87     22.87 o
  -8   2  18       11.15       16.76     17.27 o
  -7   2  18      258.37      243.80     30.51 o
  -6   2  18       39.94       22.89     14.12 o
  -5   2  18      201.61      218.18     21.43 o
  -4   2  18      173.05      177.09     19.37 o
  -3   2  18       53.52       48.07     11.55 o
  -2   2  18      403.19      475.15     29.86 o
  -1   2  18      129.11      134.31     13.90 o
   0   2  18       30.79       33.35      9.68 o
   1   2  18        5.58       11.11      8.91 o
   2   2  18       16.76       21.00      9.83 o
   3   2  18       10.25       19.70     11.22 o
   4   2  18        3.88       19.37     10.95 o
   5   2  18        4.37        9.97     12.20 o
   6   2  18      130.75       93.94     26.00 o
   7   2  18      111.22       79.15     23.13 o
   8   2  18       36.05       55.20     31.81 o
   9   2  18       22.13       40.41     31.61 o
  10   2  18       24.99       24.54     52.25 o
 -10   3  18       29.95        8.71     38.39 o
  -9   3  18       17.15       28.10     41.96 o
  -8   3  18        5.34       20.32     20.15 o
  -7   3  18       45.70       47.98     20.06 o
  -6   3  18       12.53       28.12     19.66 o
  -5   3  18       98.39       84.10     16.64 o
  -4   3  18       94.83      118.42     16.29 o
  -3   3  18       90.92       86.69     13.70 o
  -2   3  18       50.21       42.97     10.77 o
  -1   3  18      145.15      112.16     14.20 o
   0   3  18       31.23       58.53     12.14 o
   1   3  18       66.73       49.05     11.63 o
   2   3  18       40.64       39.03     11.82 o
   3   3  18       16.17        7.60     10.53 o
   4   3  18       28.98       12.86     12.15 o
   5   3  18      148.34      121.21     24.11 o
   6   3  18        7.35       11.19     22.59 o
   7   3  18      123.53      134.38     34.14 o
   8   3  18       63.05       42.35     51.85 o
   9   3  18       78.71       46.31     50.27 o
  -8   4  18        9.37       22.21     25.43 o
  -7   4  18       38.13       15.67     22.42 o
  -6   4  18       21.91       10.22     20.34 o
  -5   4  18       16.74       16.90     13.91 o
  -4   4  18        7.77       -9.31     12.71 o
  -3   4  18       32.47        8.84     12.45 o
  -2   4  18       51.79       60.85     18.97 o
  -1   4  18        8.79       -6.61     11.02 o
   0   4  18       76.84       52.10     13.91 o
   1   4  18       23.00       10.91     12.91 o
   2   4  18      150.70      125.74     18.85 o
   3   4  18      140.64      138.39     19.74 o
   4   4  18       33.01       45.30     15.07 o
   5   4  18       18.72       54.22     20.18 o
   6   4  18       31.03       10.80     24.71 o
   7   4  18       34.39       22.26     26.43 o
  -5   5  18       21.98       20.81     18.54 o
  -4   5  18       17.95       16.75     15.50 o
  -3   5  18        1.92       16.61     14.40 o
  -2   5  18       21.38       18.32     14.15 o
  -1   5  18       11.17       34.38     13.56 o
   0   5  18        0.33       -3.62     12.45 o
   1   5  18        7.10       12.37     14.62 o
   2   5  18       12.02       17.90     15.07 o
   3   5  18       58.01      104.31     19.22 o
   4   5  18       17.65       17.21     19.42 o
 -12   1  19        0.31      -26.19     27.80 o
 -11   1  19       41.87       30.37     29.19 o
 -10   1  19        5.89        1.83     36.41 o
  -9   1  19        6.75       25.97     23.59 o
  -8   1  19      212.48      268.65     43.75 o
  -7   1  19      109.35       75.14     26.54 o
  -6   1  19       16.75       36.17     14.45 o
  -5   1  19       16.93       28.43     12.42 o
  -4   1  19      504.09      495.63     42.44 o
  -3   1  19      319.82      332.08     22.50 o
  -2   1  19      418.94      462.26     26.71 o
  -1   1  19      179.98      191.18     17.21 o
   0   1  19      239.37      254.71     17.67 o
   1   1  19      480.98      515.74     34.05 o
   2   1  19      262.20      265.15     18.74 o
   3   1  19      327.72      317.60     25.87 o
   4   1  19      580.59      626.25     34.43 o
   5   1  19      458.35      415.31     38.78 o
   6   1  19      150.99      114.76     44.13 o
   7   1  19       90.29      108.20     37.40 o
   8   1  19       12.66        8.46     23.89 o
   9   1  19       60.10       63.03     34.14 o
  10   1  19       42.70       37.15     34.01 o
 -11   2  19        6.55       -8.71     42.75 o
 -10   2  19        8.21      -27.31     34.04 o
  -9   2  19       25.24        8.66     21.07 o
  -8   2  19       18.88       37.97     22.59 o
  -7   2  19       12.33        2.45     16.96 o
  -6   2  19       48.37       40.17     16.75 o
  -5   2  19      108.23      138.72     18.07 o
  -4   2  19       64.11       59.75     13.25 o
  -3   2  19      196.26      222.93     29.16 o
  -2   2  19       41.01       68.62     12.90 o
  -1   2  19      228.32      247.00     19.25 o
   0   2  19      119.87      137.25     16.53 o
   1   2  19      181.69      169.23     16.71 o
   2   2  19       97.30      112.73     15.43 o
   3   2  19        9.70       16.84      9.85 o
   4   2  19        4.03       16.95     18.25 o
   5   2  19       66.27       93.43     23.04 o
   6   2  19       91.86       87.68     23.00 o
   7   2  19       88.08       85.47     30.81 o
   8   2  19       25.69        4.67     26.25 o
   9   2  19       30.36       52.46     34.37 o
  10   2  19       11.18      -38.79     51.06 o
 -10   3  19       15.15       11.08     36.81 o
  -9   3  19       42.29      106.47     47.89 o
  -8   3  19       38.25       20.62     23.05 o
  -7   3  19        0.99       -0.05     20.32 o
  -6   3  19       74.24      122.14     27.96 o
  -5   3  19       87.99       84.16     25.13 o
  -4   3  19      153.41      189.78     26.18 o
  -3   3  19       98.16      115.64     16.01 o
  -2   3  19      120.10      122.19     16.26 o
  -1   3  19      119.13      137.86     15.73 o
   0   3  19      316.57      317.74     22.17 o
   1   3  19       71.26       68.31     13.81 o
   2   3  19       90.67       96.00     15.04 o
   3   3  19       77.21       90.79     15.45 o
   4   3  19       67.65       62.96     14.41 o
   5   3  19      147.20      184.96     39.40 o
   6   3  19       45.45        2.14     23.50 o
   7   3  19       90.44       86.44     66.10 o
   8   3  19       19.47       11.87     41.16 o
   9   3  19        5.06       73.23     63.73 o
  -8   4  19       25.24       39.51     30.12 o
  -7   4  19        7.40       26.67     23.14 o
  -6   4  19       30.45        3.81     47.30 o
  -5   4  19       14.99       -0.23     21.07 o
  -4   4  19       14.85        8.34     13.55 o
  -3   4  19       71.14       76.97     16.95 o
  -2   4  19       76.19       85.11     16.63 o
  -1   4  19       40.60       52.60     15.41 o
   0   4  19       58.42       59.93     15.27 o
   1   4  19       54.15       29.51     14.72 o
   2   4  19      125.59      145.82     19.63 o
   3   4  19      173.17      170.60     20.18 o
   4   4  19       57.75       72.21     17.57 o
   5   4  19        2.20       18.05     20.26 o
   6   4  19       24.39       32.04     28.63 o
   7   4  19       35.32       25.37     28.06 o
  -5   5  19        1.70       -2.23     18.20 o
  -4   5  19       12.49       53.99     16.28 o
  -3   5  19        6.51       26.91     16.19 o
  -2   5  19       30.32       39.10     15.67 o
  -1   5  19       26.17       21.79     15.29 o
   0   5  19       10.32       19.74     15.08 o
   1   5  19       11.47       25.95     15.34 o
   2   5  19        7.59       25.96     15.47 o
   3   5  19       78.60      134.31     36.85 o
   4   5  19        8.59       13.74     26.22 o
 -12   0  20        4.45       20.98     47.10 o
 -11   0  20       14.41        8.31     34.04 o
 -10   0  20       59.60       41.96     38.00 o
  -9   0  20       95.98      160.70     51.85 o
  -8   0  20      471.49      468.64     77.18 o
  -7   0  20      212.02      237.09     53.43 o
  -6   0  20      198.13      222.05     49.08 o
  -5   0  20      846.79      817.85     61.90 o
  -4   0  20     1827.33     1749.68    121.42 o
  -3   0  20      211.98      215.29     25.00 o
  -2   0  20      340.11      420.64     33.21 o
  -1   0  20      430.93      546.26     71.38 o
   0   0  20      322.05      327.62     50.35 o
   1   0  20      734.93      725.44     44.88 o
   2   0  20      764.13      706.41     45.52 o
   3   0  20      228.82      221.22     43.34 o
   4   0  20      329.02      410.08     35.10 o
   5   0  20     1074.86     1097.19    126.26 o
   6   0  20      652.19      578.68     87.47 o
   7   0  20      163.91       96.18     43.14 o
   8   0  20      433.83      372.06     82.72 o
   9   0  20       49.81       70.45     51.06 o
  10   0  20        0.27       48.29     45.52 o
 -11   1  20        6.80       -6.11     26.30 o
 -10   1  20        8.19       23.57     26.27 o
  -9   1  20        8.46       49.12     25.86 o
  -8   1  20       23.22       20.01     22.24 o
  -7   1  20       22.24        9.30     17.63 o
  -6   1  20      207.87      285.84     31.77 o
  -5   1  20       81.26       91.31     19.54 o
  -4   1  20      760.71      776.20     65.41 o
  -3   1  20      729.51      668.44     33.68 o
  -2   1  20       13.98        6.87      9.33 o
  -1   1  20      266.78      285.92     20.91 o
   0   1  20       98.16      115.93     14.34 o
   1   1  20      338.24      313.85     20.55 o
   2   1  20      604.41      688.64     30.91 o
   3   1  20      683.83      633.27     34.41 o
   4   1  20      965.64      945.87     83.19 o
   5   1  20      204.40      223.80     33.83 o
   6   1  20       30.37       25.33     25.13 o
   7   1  20      112.16      101.18     32.43 o
   8   1  20       22.60       11.90     27.78 o
   9   1  20       15.31       24.06     29.48 o
  10   1  20       16.24       20.41     62.93 o
 -11   2  20       69.39      141.70     56.60 o
 -10   2  20       19.72       77.18     49.48 o
  -9   2  20       36.95       13.06     24.33 o
  -8   2  20       29.31      110.52     74.81 o
  -7   2  20       22.79       18.59     16.51 o
  -6   2  20      250.29      215.83     27.17 o
  -5   2  20       79.01       81.67     18.23 o
  -4   2  20      530.17      574.26     52.73 o
  -3   2  20      270.92      249.49     22.89 o
  -2   2  20      451.30      449.41     27.22 o
  -1   2  20      351.50      328.70     25.20 o
   0   2  20       17.08        1.13     10.36 o
   1   2  20       36.63       23.38     11.50 o
   2   2  20      195.24      240.63     20.69 o
   3   2  20      176.69      166.13     23.09 o
   4   2  20      245.89      278.76     41.96 o
   5   2  20      114.31       55.14     21.25 o
   6   2  20       37.19       25.34     19.10 o
   7   2  20      112.16      125.63     37.36 o
   8   2  20       30.32        9.64     28.34 o
   9   2  20       19.88       36.02     47.89 o
 -10   3  20        9.54        9.10     45.91 o
  -9   3  20       25.43        7.92     37.21 o
  -8   3  20       48.42      101.33     42.75 o
  -7   3  20       75.19       91.85     38.20 o
  -6   3  20       42.61       36.66     28.70 o
  -5   3  20       30.38       16.30     28.50 o
  -4   3  20       67.09       53.81     20.33 o
  -3   3  20       60.05       55.05     13.60 o
  -2   3  20      177.38      151.40     21.91 o
  -1   3  20      102.15      102.13     18.72 o
   0   3  20      218.55      254.82     21.13 o
   1   3  20      284.44      295.94     22.57 o
   2   3  20        9.55        0.99     11.31 o
   3   3  20       16.10       23.39     14.40 o
   4   3  20        7.14       -7.01     17.34 o
   5   3  20       24.40       11.61     23.87 o
   6   3  20      121.58      117.08     31.63 o
   7   3  20       71.21       58.18     52.64 o
   8   3  20       13.37        5.15     46.71 o
  -8   4  20        1.94       86.68     48.68 o
  -7   4  20        6.92       42.14     26.48 o
  -6   4  20       19.04       13.13     21.92 o
  -5   4  20       27.95       53.94     23.48 o
  -4   4  20        5.39       17.93     14.94 o
  -3   4  20        5.00        8.13     13.12 o
  -2   4  20       14.40       18.86     14.39 o
  -1   4  20       35.45       34.37     23.99 o
   0   4  20       65.56       66.72     16.51 o
   1   4  20       40.75       44.46     16.11 o
   2   4  20       11.16        8.63     12.62 o
   3   4  20       28.74       37.10     15.44 o
   4   4  20       35.22       23.84     19.35 o
   5   4  20       30.55       18.49     24.77 o
   6   4  20        7.71      -24.03     28.10 o
  -4   5  20       58.04       63.44     22.13 o
  -3   5  20      112.36      118.26     21.94 o
  -2   5  20        0.52      -10.69     15.29 o
  -1   5  20       34.76       47.35     16.93 o
   0   5  20        3.63        1.17     14.59 o
   1   5  20       11.30       28.93     21.94 o
   2   5  20       19.50       51.62     16.45 o
   3   5  20       25.14       41.56     21.13 o
 -11   1  21       16.11        6.85     27.48 o
 -10   1  21       54.50       27.23     28.12 o
  -9   1  21       51.83       44.46     29.88 o
  -8   1  21        8.05        8.04     20.00 o
  -7   1  21       21.31       11.08     20.99 o
  -6   1  21      130.15       87.34     19.91 o
  -5   1  21        3.87       15.49     12.93 o
  -4   1  21      654.89      638.93     45.23 o
  -3   1  21      430.63      491.30     32.91 o
  -2   1  21      191.80      195.35     18.83 o
  -1   1  21      149.45      161.04     17.04 o
   0   1  21      396.42      392.21     23.06 o
   1   1  21      114.90      100.86     14.87 o
   2   1  21       97.47       85.95     18.77 o
   3   1  21       38.03       21.74     13.07 o
   4   1  21       57.53       48.21     18.16 o
   5   1  21       47.61       49.46     25.18 o
   6   1  21       43.99       22.62     22.22 o
   7   1  21       78.70       35.03     26.42 o
   8   1  21       15.62       -8.87     22.93 o
   9   1  21        2.40        1.99     30.49 o
  10   1  21        6.54      -21.43     32.06 o
 -11   2  21        2.09       42.35     46.31 o
 -10   2  21        4.01       35.62     39.19 o
  -9   2  21       13.54       15.04     22.67 o
  -8   2  21       32.51       19.97     21.41 o
  -7   2  21       17.38       12.52     20.97 o
  -6   2  21       14.00        3.63     14.23 o
  -5   2  21       60.42       77.56     18.20 o
  -4   2  21       41.13       53.24     13.41 o
  -3   2  21       35.19       29.86     13.48 o
  -2   2  21      106.58      114.83     15.93 o
  -1   2  21       16.13        4.71     11.55 o
   0   2  21       40.64       23.24     10.71 o
   1   2  21       17.27       15.45     15.08 o
   2   2  21       60.67       41.03     13.91 o
   3   2  21      102.24       68.77     16.43 o
   4   2  21       35.33       37.74     20.42 o
   5   2  21       19.58       18.11     19.71 o
   6   2  21        1.55       22.67     25.11 o
   7   2  21       14.71       19.39     25.87 o
   8   2  21       35.30       53.19     38.20 o
   9   2  21       26.47      -23.35     43.54 o
  -9   3  21       33.96      101.72     57.00 o
  -8   3  21       30.64       14.65     40.37 o
  -7   3  21        8.11       -2.85     21.41 o
  -6   3  21       33.74       69.17     27.31 o
  -5   3  21       44.41       44.25     33.64 o
  -4   3  21       13.91        1.56     17.35 o
  -3   3  21       28.26       29.54     19.96 o
  -2   3  21       61.50       49.93     13.23 o
  -1   3  21        9.00       16.65     11.17 o
   0   3  21       12.32       11.50     11.30 o
   1   3  21       58.06       49.78     13.74 o
   2   3  21        1.42       -5.62     10.85 o
   3   3  21       33.09       17.14     17.78 o
   4   3  21       16.18       41.61     24.50 o
   5   3  21       43.07       27.47     25.84 o
   6   3  21       75.01      107.03     32.85 o
   7   3  21        1.22       24.54     44.73 o
   8   3  21       10.41       19.39     49.08 o
  -7   4  21        2.58        6.22     31.07 o
  -6   4  21       49.36       56.41     28.17 o
  -5   4  21        9.25       14.13     21.33 o
  -4   4  21       54.17       71.89     20.83 o
  -3   4  21       23.71       29.73     15.88 o
  -2   4  21       23.42       19.77     14.00 o
  -1   4  21       21.83       24.95     14.17 o
   0   4  21       48.95       76.60     16.42 o
   1   4  21        4.42       23.18     14.42 o
   2   4  21       66.78      111.61     21.08 o
   3   4  21       37.89       31.78     19.54 o
   4   4  21       50.16       39.24     28.25 o
   5   4  21       14.89        5.72     25.05 o
   6   4  21       30.73       71.88     30.89 o
  -3   5  21       10.87       11.37     19.91 o
  -2   5  21       39.85       51.43     19.31 o
  -1   5  21        0.32       10.33     15.52 o
   0   5  21        2.60       -1.84     15.11 o
   1   5  21        4.80       16.76     17.42 o
   2   5  21       24.25       43.44     21.71 o
 -11   0  22        7.43      -17.81     32.85 o
 -10   0  22       26.59       38.39     35.23 o
  -9   0  22       10.30       47.50     43.14 o
  -8   0  22      100.08       99.74     47.89 o
  -7   0  22       74.60      147.24     47.89 o
  -6   0  22       60.89       35.23     28.89 o
  -5   0  22      205.98      198.30     49.48 o
  -4   0  22      635.10      581.84     79.16 o
  -3   0  22      300.83      318.01    117.16 o
  -2   0  22      655.37      698.37     57.98 o
  -1   0  22       70.58       47.18     16.75 o
   0   0  22       86.38      124.99     26.57 o
   1   0  22      164.03      220.72     34.01 o
   2   0  22       81.15       72.60     22.03 o
   3   0  22        7.63        7.12     26.12 o
   4   0  22      233.44      202.26     55.81 o
   5   0  22      156.33      127.85     49.48 o
   6   0  22      618.10      632.51     98.95 o
   7   0  22       32.24       15.44     39.98 o
   8   0  22      146.79      113.99     57.39 o
   9   0  22        0.88        5.15     38.79 o
  10   0  22       29.36       76.00     51.85 o
 -11   1  22        9.92        5.22     27.84 o
 -10   1  22        7.18       16.08     28.36 o
  -9   1  22        0.10      -21.32     23.35 o
  -8   1  22       42.59        7.90     22.06 o
  -7   1  22        6.20       39.61     23.65 o
  -6   1  22       46.57       16.55     46.71 o
  -5   1  22       58.70       40.32     28.56 o
  -4   1  22      338.75      369.99     34.63 o
  -3   1  22      283.22      284.17     30.95 o
  -2   1  22      203.91      250.38     24.09 o
  -1   1  22      280.80      258.76     24.61 o
   0   1  22       17.63       21.48     14.14 o
   1   1  22       48.57       58.95     14.21 o
   2   1  22        5.09       -6.35     12.54 o
   3   1  22        9.43      -13.82     14.03 o
   4   1  22       16.18        7.58     20.35 o
   5   1  22       14.21        2.35     23.83 o
   6   1  22        8.02        3.06     24.83 o
   7   1  22      100.80       53.38     30.32 o
   8   1  22       17.17       43.30     35.05 o
   9   1  22       17.60       53.57     41.96 o
 -10   2  22        8.33      -20.98     40.77 o
  -9   2  22        6.14      -28.50     33.64 o
  -8   2  22        1.59        0.77     22.95 o
  -7   2  22        3.97      -18.42     18.42 o
  -6   2  22       68.47       79.24     20.47 o
  -5   2  22       72.20       70.02     20.09 o
  -4   2  22       95.22       93.72     19.68 o
  -3   2  22       44.20       24.72     13.01 o
  -2   2  22      357.54      386.08     33.31 o
  -1   2  22       64.88       33.68     13.12 o
   0   2  22      153.32      121.31     17.38 o
   1   2  22       55.52       43.90     14.19 o
   2   2  22       34.99       42.18     14.46 o
   3   2  22        7.16       -2.68     17.16 o
   4   2  22       13.18        9.29     15.61 o
   5   2  22       92.18      109.64     24.86 o
   6   2  22       91.29       73.34     41.36 o
   7   2  22       37.49       44.05     32.06 o
   8   2  22       86.65       34.68     32.80 o
   9   2  22       42.14       18.21     54.23 o
  -9   3  22        9.81       43.14     41.96 o
  -8   3  22       19.21       52.25     37.60 o
  -7   3  22       77.76      115.97     42.75 o
  -6   3  22      102.06      115.50     29.38 o
  -5   3  22       74.51      108.41     28.61 o
  -4   3  22       92.18       58.01     48.68 o
  -3   3  22       32.97       11.81     31.27 o
  -2   3  22       57.30       24.45     15.48 o
  -1   3  22       91.57       65.67     14.46 o
   0   3  22        7.80       -6.27     11.31 o
   1   3  22       11.73       18.04     16.74 o
   2   3  22       82.10      115.38     41.10 o
   3   3  22       69.49       56.98     20.80 o
   4   3  22      109.42       50.27     35.62 o
   5   3  22       57.58       97.67     30.33 o
   6   3  22       12.52       79.16     54.23 o
   7   3  22        2.59       10.69     52.25 o
  -7   4  22       10.95        0.39     23.01 o
  -6   4  22       40.81       75.71     27.97 o
  -5   4  22        3.27       14.95     23.18 o
  -4   4  22       19.41       24.43     20.13 o
  -3   4  22       75.56       53.36     19.83 o
  -2   4  22       53.88       36.61     19.91 o
  -1   4  22        8.59        8.69     15.26 o
   0   4  22        0.15       15.54     14.71 o
   1   4  22       37.37       44.19     20.77 o
   2   4  22        6.48       -0.72     17.28 o
   3   4  22       15.61        8.25     48.49 o
   4   4  22       47.63       45.00     28.21 o
   5   4  22       43.13       70.23     31.57 o
  -2   5  22        9.29        3.56     24.23 o
  -1   5  22        3.08       15.21     20.54 o
   0   5  22       21.90       11.58     20.58 o
 -11   1  23       14.81       -6.38     25.70 o
 -10   1  23        3.60       16.20     25.99 o
  -9   1  23       24.43       32.02     41.16 o
  -8   1  23       66.47       51.82     28.13 o
  -7   1  23       12.89       28.04     22.54 o
  -6   1  23      130.09      104.77     30.87 o
  -5   1  23       84.58       82.19     25.11 o
  -4   1  23       99.37      132.49     22.84 o
  -3   1  23       43.47       33.15     15.52 o
  -2   1  23      268.52      234.33     28.03 o
  -1   1  23      182.58      224.67     26.64 o
   0   1  23      317.70      238.26     28.49 o
   1   1  23      130.66       89.24     29.81 o
   2   1  23       79.06       37.23     16.66 o
   3   1  23       97.86      127.83     24.78 o
   4   1  23       13.35        6.30     21.29 o
   5   1  23       29.81       60.78     28.89 o
   6   1  23       47.60        6.70     31.27 o
   7   1  23       32.01       68.11     31.36 o
   8   1  23       36.63        5.74     63.13 o
   9   1  23       59.58       -1.21     49.08 o
 -10   2  23        3.17       36.02     42.75 o
  -9   2  23       47.53       49.08     41.96 o
  -8   2  23       37.09        9.00     44.53 o
  -7   2  23        3.61       24.21     22.25 o
  -6   2  23       21.26       24.29     20.15 o
  -5   2  23       27.10       -2.36     14.97 o
  -4   2  23       83.75       57.25     19.39 o
  -3   2  23      102.06       73.37     18.97 o
  -2   2  23       56.58       41.49     16.06 o
  -1   2  23        8.58       -3.84     14.31 o
   0   2  23       50.96       41.18     14.81 o
   1   2  23       55.53       14.14     14.48 o
   2   2  23      133.29      146.14     26.67 o
   3   2  23       36.38       16.25     16.51 o
   4   2  23       44.96       38.43     19.64 o
   5   2  23       27.48       -7.67     28.70 o
   6   2  23       18.38       37.38     28.25 o
   7   2  23        8.51       44.82     31.72 o
   8   2  23       44.23      -21.77     47.50 o
  -9   3  23        2.28       -5.54     47.50 o
  -8   3  23        6.25       62.54     48.68 o
  -7   3  23       61.88       -3.17     41.56 o
  -6   3  23       12.44       -4.06     69.07 o
  -5   3  23        1.98       -0.49     20.29 o
  -4   3  23        9.38       20.53     20.38 o
  -3   3  23       37.98       66.35     21.66 o
  -2   3  23        1.59      -13.47     15.67 o
  -1   3  23       31.68       36.71     17.80 o
   0   3  23       16.80       -4.97     17.41 o
   1   3  23       80.82       98.52     23.24 o
   2   3  23      128.56       98.74     28.91 o
   3   3  23      107.86      126.90     34.23 o
   4   3  23       78.68      119.04     31.55 o
   5   3  23       33.58       26.29     23.54 o
   6   3  23       17.09       20.19     46.31 o
   7   3  23       38.47        7.92     48.68 o
  -6   4  23       34.58       22.20     27.38 o
  -5   4  23       14.18        0.63     25.56 o
  -4   4  23       11.27       13.41     24.54 o
  -3   4  23       74.23       77.43     23.74 o
  -2   4  23        0.57       11.31     18.28 o
  -1   4  23       93.58      121.73     24.17 o
   0   4  23       74.07      102.79     27.18 o
   1   4  23        6.20       20.38     20.36 o
   2   4  23       33.97       20.69     26.72 o
   3   4  23        8.12       16.53     24.91 o
   4   4  23       60.84       93.31     28.99 o
   5   4  23       19.66       13.89     27.24 o
 -10   0  24       20.99       22.17     41.96 o
  -9   0  24       14.12       31.67     39.98 o
  -8   0  24       25.81      113.99     51.85 o
  -7   0  24       49.19       75.20     40.37 o
  -6   0  24      445.28      594.51     87.47 o
  -5   0  24      238.32      173.37     49.87 o
  -4   0  24       13.91       11.87     24.94 o
  -3   0  24     1051.27     1100.36    121.51 o
  -2   0  24     1447.66     1443.53    122.31 o
  -1   0  24      133.88      129.03     42.75 o
   0   0  24       55.66       76.79     34.83 o
   1   0  24       41.02       22.17     34.83 o
   2   0  24      229.64      234.32     56.60 o
   3   0  24      715.23      847.44    107.66 o
   4   0  24      796.28      741.36    104.89 o
   5   0  24      537.62      543.06     96.18 o
   6   0  24      478.17      413.62     84.70 o
   7   0  24      137.27      123.10     54.62 o
   8   0  24      149.47      114.39     61.35 o
   9   0  24       12.50       15.04     45.91 o
 -10   1  24        8.11       50.87     32.78 o
  -9   1  24       30.14       31.35     27.41 o
  -8   1  24        4.11       19.92     24.20 o
  -7   1  24       24.48       22.12     23.55 o
  -6   1  24       48.27       60.72     40.77 o
  -5   1  24        7.52        1.56     17.81 o
  -4   1  24       43.42       11.91     16.12 o
  -3   1  24      216.93      224.88     29.51 o
  -2   1  24       43.24       21.66     15.86 o
  -1   1  24       75.79       35.04     17.68 o
   0   1  24      189.25      165.74     28.71 o
   1   1  24        2.77      -14.09     14.09 o
   2   1  24       40.15       33.66     17.15 o
   3   1  24       19.25       44.88     28.89 o
   4   1  24        4.79       14.92     21.30 o
   5   1  24       39.60       41.96     30.51 o
   6   1  24      148.43      189.22     43.81 o
   7   1  24       34.74       22.51     32.80 o
   8   1  24       31.75       56.26     37.20 o
   9   1  24       19.95      -10.12     34.39 o
 -10   2  24       28.12       11.08     51.06 o
  -9   2  24       20.71       10.69     39.19 o
  -8   2  24       49.11       28.68     35.23 o
  -7   2  24       95.24      109.35     34.12 o
  -6   2  24       51.87       65.60     27.29 o
  -5   2  24        7.38        6.82     16.71 o
  -4   2  24       32.00       25.61     16.82 o
  -3   2  24      231.71      252.32     46.32 o
  -2   2  24      229.51      262.31     44.99 o
  -1   2  24      245.04      287.32     33.92 o
   0   2  24      174.35      141.67     27.01 o
   1   2  24      265.37      277.82     57.46 o
   2   2  24      310.09      248.37     30.99 o
   3   2  24        3.32       -2.73     17.59 o
   4   2  24       73.27      115.39     44.92 o
   5   2  24       21.85       43.62     29.76 o
   6   2  24       96.33      110.36     38.74 o
   7   2  24      103.36       93.62     38.62 o
   8   2  24       10.00      -40.37     47.89 o
  -8   3  24        2.51        7.12     37.60 o
  -7   3  24       22.29       52.25     38.39 o
  -6   3  24        2.41      -14.25     26.92 o
  -5   3  24       11.55       -3.21     29.09 o
  -4   3  24       68.03       15.22     24.15 o
  -3   3  24       32.11       53.86     25.49 o
  -2   3  24       26.42       34.48     19.55 o
  -1   3  24       17.53        2.03     17.74 o
   0   3  24       25.71       30.47     23.87 o
   1   3  24       95.60       75.49     28.12 o
   2   3  24      107.70      137.61     33.97 o
   3   3  24       57.76       40.66     26.27 o
   4   3  24       42.30       41.54     25.16 o
   5   3  24       27.97       14.65     53.43 o
   6   3  24       37.23       86.68     62.54 o
   7   3  24        3.12       59.37     61.35 o
  -6   4  24       23.42        3.43     23.34 o
  -5   4  24       28.56        6.14     25.35 o
  -4   4  24       47.18       30.78     28.99 o
  -3   4  24       51.20       68.98     33.05 o
  -2   4  24       92.58      113.38     25.76 o
  -1   4  24        5.79       -7.93     19.71 o
   0   4  24        2.31      -18.35     35.62 o
   1   4  24       30.26        1.54     23.90 o
   2   4  24       21.30       29.71     27.96 o
   3   4  24       30.89       60.34     54.03 o
   4   4  24       38.38       28.55     26.68 o
 -10   1  25       14.05       25.29     33.27 o
  -9   1  25        5.29       25.12     25.59 o
  -8   1  25        1.93       -7.18     24.50 o
  -7   1  25       33.31       99.10     30.29 o
  -6   1  25       56.96       76.23     34.83 o
  -5   1  25       48.48       51.61     24.31 o
  -4   1  25      331.32      317.22     46.65 o
  -3   1  25      264.04      245.61     50.66 o
  -2   1  25      168.76      145.29     30.17 o
  -1   1  25       11.13       22.73     14.97 o
   0   1  25       42.74       63.50     18.37 o
   1   1  25       12.17       -1.79     30.48 o
   2   1  25       60.87       42.35     25.47 o
   3   1  25       28.81       -2.55     37.01 o
   4   1  25        3.69       -4.36     23.90 o
   5   1  25       18.05       10.22     45.72 o
   6   1  25       18.97       32.31     30.21 o
   7   1  25       74.27       57.35     33.47 o
   8   1  25       15.38       34.42     34.12 o
  -9   2  25        3.37       18.21     38.79 o
  -8   2  25        0.08       19.79     38.39 o
  -7   2  25        9.37       -3.74     22.90 o
  -6   2  25       21.32       14.65     23.71 o
  -5   2  25       69.05       64.64     29.48 o
  -4   2  25        8.54       25.85     17.81 o
  -3   2  25       84.67       58.98     20.26 o
  -2   2  25      105.50       92.22     26.22 o
  -1   2  25       16.39       22.24     17.47 o
   0   2  25       29.85       37.28     17.24 o
   1   2  25      116.95       59.48     33.75 o
   2   2  25       95.57      100.49     30.05 o
   3   2  25       54.80       20.68     24.43 o
   4   2  25       10.15       -3.93     25.86 o
   5   2  25       18.21       79.70     42.35 o
   6   2  25        5.02       41.08     33.59 o
   7   2  25       20.06      -24.94     48.29 o
  -8   3  25        1.72       38.00     52.64 o
  -7   3  25       34.29       58.58     49.87 o
  -6   3  25       15.19      -34.44     34.83 o
  -5   3  25       22.20       51.01     26.64 o
  -4   3  25        7.07       -1.37     24.22 o
  -3   3  25       34.91       43.11     25.87 o
  -2   3  25        4.62       16.22     23.30 o
  -1   3  25       34.86       66.56     45.91 o
   0   3  25       22.19        5.40     24.45 o
   1   3  25        4.01       -1.40     23.87 o
   2   3  25        6.24       12.51     24.50 o
   3   3  25        1.89        0.57     23.34 o
   4   3  25       41.74      -15.83     45.52 o
   5   3  25       39.30       77.58     52.25 o
   6   3  25        3.62       -8.31     49.48 o
  -5   4  25       10.09       41.76     24.87 o
  -4   4  25       24.99       20.28     26.42 o
  -3   4  25       31.45       68.49     30.48 o
  -2   4  25       10.18      -21.52     33.05 o
  -1   4  25       26.18        6.50     26.94 o
   0   4  25       17.41       15.18     28.25 o
   1   4  25       14.20       39.94     28.24 o
   2   4  25       11.64      -27.11     27.11 o
   3   4  25        2.10        6.01     26.78 o
 -10   0  26        3.50        5.54     43.14 o
  -9   0  26        9.69       -3.96     41.56 o
  -8   0  26       39.52       39.19     43.94 o
  -7   0  26       48.82       57.00     43.14 o
  -6   0  26       25.14       55.81     38.00 o
  -5   0  26        1.26       -1.58     29.29 o
  -4   0  26      113.08       88.66     40.77 o
  -3   0  26      120.31      147.64     50.27 o
  -2   0  26       28.05       43.14     37.60 o
  -1   0  26      299.94      176.14     55.02 o
   0   0  26       63.09       29.69     36.02 o
   1   0  26        5.57      -25.73     29.29 o
   2   0  26        0.18      -26.52     26.52 o
   3   0  26       25.06       -4.35     30.48 o
   4   0  26       60.45      101.33     45.12 o
   5   0  26       46.15        9.50     38.39 o
   6   0  26       13.61      -28.50     39.58 o
   7   0  26       11.05       88.66     57.00 o
   8   0  26       87.15       72.83     56.21 o
  -9   1  26        5.05       18.37     28.12 o
  -8   1  26        2.43       19.91     26.83 o
  -7   1  26       36.18       20.31     23.79 o
  -6   1  26        4.16       -4.64     18.63 o
  -5   1  26       37.57       33.36     26.01 o
  -4   1  26       10.95       27.17     19.49 o
  -3   1  26      117.29       76.28     36.81 o
  -2   1  26       61.72       57.08     38.79 o
  -1   1  26      217.66      260.51     59.17 o
   0   1  26        7.32        1.25     22.25 o
   1   1  26      120.25       54.89     41.56 o
   2   1  26       13.83       21.96     24.21 o
   3   1  26        3.33       11.75     24.43 o
   4   1  26        4.10       16.77     35.03 o
   5   1  26       10.09      -18.53     23.79 o
   6   1  26       42.29       59.37     37.67 o
   7   1  26       45.48       43.14     35.27 o
   8   1  26       41.96        6.40     34.06 o
  -9   2  26        8.51      -36.02     36.02 o
  -8   2  26       15.91       18.60     38.79 o
  -7   2  26       24.45       97.42     35.40 o
  -6   2  26       17.13       33.89     27.29 o
  -5   2  26       63.54       17.99     23.64 o
  -4   2  26       48.82       48.78     34.44 o
  -3   2  26      209.65      125.80     41.16 o
  -2   2  26      104.01       83.20     23.21 o
  -1   2  26        4.46        2.75     17.93 o
   0   2  26       21.40        6.45     18.19 o
   1   2  26        9.78       34.50     19.64 o
   2   2  26       21.20        1.47     22.11 o
   3   2  26       56.73       36.78     28.45 o
   4   2  26       77.40       58.91     34.24 o
   5   2  26       74.61      111.52     37.55 o
   6   2  26       45.85       14.93     34.39 o
   7   2  26        1.14       12.67     55.41 o
  -7   3  26       18.64       20.58     41.56 o
  -6   3  26        6.22       26.52     38.39 o
  -5   3  26       60.22       79.56     51.46 o
  -4   3  26        1.49       21.18     23.78 o
  -3   3  26       34.75       71.99     30.24 o
  -2   3  26      111.65       69.51     28.67 o
  -1   3  26       17.71        8.64     23.94 o
   0   3  26        2.72      -15.25     22.82 o
   1   3  26        5.57       12.81     27.90 o
   2   3  26        2.22       20.94     22.19 o
   3   3  26        8.02       17.02     45.91 o
   4   3  26       18.48       27.71     43.14 o
   5   3  26        4.98      -39.19     39.19 o
  -4   4  26        1.00        3.07     23.26 o
  -3   4  26       21.74       51.73     28.59 o
  -2   4  26        0.11       -2.77     25.02 o
  -1   4  26       17.71       27.80     25.95 o
   0   4  26        7.74       -9.74     34.44 o
   1   4  26       27.84       12.42     27.17 o
   2   4  26        6.26       11.68     26.05 o
  -9   1  27       21.37       12.44     31.41 o
  -8   1  27      120.86       76.17     30.90 o
  -7   1  27       79.98       64.04     31.94 o
  -6   1  27        4.93       45.06     25.40 o
  -5   1  27       42.95       52.72     27.31 o
  -4   1  27       82.20      131.47     34.52 o
  -3   1  27      251.25      207.73     39.58 o
  -2   1  27       74.70       85.12     32.46 o
  -1   1  27       37.04       14.22     20.82 o
   0   1  27      105.65       74.59     65.70 o
   1   1  27      149.01      128.12     47.50 o
   2   1  27      114.36      181.34     39.79 o
   3   1  27       80.84       86.00     79.56 o
   4   1  27       42.91        7.57     27.48 o
   5   1  27      141.34      167.74     47.30 o
   6   1  27      188.93      127.33     43.14 o
   7   1  27       21.07       21.87     35.05 o
  -8   2  27        8.65       12.27     38.39 o
  -7   2  27        5.33       40.37     41.56 o
  -6   2  27       11.28       -7.26     23.75 o
  -5   2  27       14.51        2.97     24.34 o
  -4   2  27       72.84       18.21     29.88 o
  -3   2  27        5.74       -2.89     21.85 o
  -2   2  27        1.91       10.08     22.25 o
  -1   2  27        9.09        0.90     21.98 o
   0   2  27       54.60       28.80     36.02 o
   1   2  27        1.35       27.23     26.32 o
   2   2  27       22.11        8.05     25.33 o
   3   2  27       29.13       91.45     34.28 o
   4   2  27       98.18      115.16     38.67 o
   5   2  27       79.03      116.23     58.58 o
   6   2  27       18.95       41.96     52.25 o
  -7   3  27        0.61       24.94     45.52 o
  -6   3  27       17.47       23.35     40.37 o
  -5   3  27       92.95      153.97     54.62 o
  -4   3  27       54.55       96.58     52.64 o
  -3   3  27       42.13       62.93     41.56 o
  -2   3  27       30.71       63.17     59.37 o
  -1   3  27       91.66       85.64     28.81 o
   0   3  27      149.44      148.18     46.71 o
   1   3  27       42.24       22.63     26.39 o
   2   3  27        2.46       28.50     48.68 o
   3   3  27       27.99       28.89     42.35 o
   4   3  27       27.52       38.39     49.87 o
   5   3  27       56.81       58.18     62.93 o
  -3   4  27       11.63       18.09     48.88 o
  -2   4  27       20.43       39.65     27.10 o
  -1   4  27        9.21       47.51     34.24 o
   0   4  27       27.74        5.41     33.84 o
   1   4  27       18.31       21.79     30.48 o
  -9   0  28       61.52       39.58     47.89 o
  -8   0  28       67.20      182.07     65.70 o
  -7   0  28       10.73       55.41     41.96 o
  -6   0  28       29.80        0.40     31.27 o
  -5   0  28      132.47       68.48     46.31 o
  -4   0  28       38.32       66.89     36.41 o
  -3   0  28      318.95      371.27     73.62 o
  -2   0  28      262.93      199.49     60.56 o
  -1   0  28       84.15       79.95     46.31 o
   0   0  28      482.03      397.40     79.95 o
   1   0  28      431.92      481.70     85.50 o
   2   0  28       47.94       60.56     42.35 o
   3   0  28        6.62       55.02     43.94 o
   4   0  28       18.83      -31.67     31.67 o
   5   0  28        2.48       48.29     45.52 o
   6   0  28        3.99        2.37     41.56 o
   7   0  28       13.05       -0.40     43.94 o
  -9   1  28        6.89      -29.22     29.22 o
  -8   1  28       10.75       46.07     32.49 o
  -7   1  28       24.53       49.22     28.28 o
  -6   1  28       40.60       26.97     27.20 o
  -5   1  28       70.35       70.63     30.57 o
  -4   1  28       18.01       42.10     24.48 o
  -3   1  28       41.39       83.55     30.47 o
  -2   1  28       93.93       49.95     29.09 o
  -1   1  28       78.86       28.72     24.95 o
   0   1  28      178.05      226.60     43.08 o
   1   1  28        8.08        7.79     29.69 o
   2   1  28      197.26      185.44     41.19 o
   3   1  28       21.51       33.66     32.85 o
   4   1  28       78.72       14.53     46.11 o
   5   1  28       32.60       39.31     30.81 o
   6   1  28       71.80       61.47     35.11 o
   7   1  28       25.73      -16.30     33.30 o
  -8   2  28       30.76       53.83     53.04 o
  -7   2  28       25.17        9.50     44.33 o
  -6   2  28       20.97       61.06     31.34 o
  -5   2  28        7.50      -10.21     23.48 o
  -4   2  28       11.04       25.89     27.00 o
  -3   2  28       91.01      114.98     34.99 o
  -2   2  28       62.21       44.83     25.28 o
  -1   2  28       45.46       39.38     27.33 o
   0   2  28       15.63        8.25     40.37 o
   1   2  28       67.87       36.67     28.10 o
   2   2  28       70.97      111.34     41.76 o
   3   2  28       73.74       61.94     33.81 o
   4   2  28       30.99       -0.39     66.30 o
   5   2  28        3.15        2.37     47.50 o
   6   2  28       10.98       51.46     62.54 o
  -6   3  28       15.65      -30.87     44.33 o
  -5   3  28        5.95       22.96     39.58 o
  -4   3  28       95.53       79.95     50.66 o
  -3   3  28       12.36       11.87     37.60 o
  -2   3  28      167.13      205.82     65.70 o
  -1   3  28       78.09       19.79     47.89 o
   0   3  28       71.05      189.99     66.10 o
   1   3  28       29.82       49.08     45.91 o
   2   3  28       29.73      117.95     56.60 o
   3   3  28       17.66       55.02     49.48 o
   4   3  28       30.93      -18.60     49.08 o
  -8   1  29       22.67       22.61     33.02 o
  -7   1  29       15.06       -7.66     26.80 o
  -6   1  29        8.30        2.74     23.35 o
  -5   1  29       25.67       -9.78     23.03 o
  -4   1  29       18.29       35.87     27.26 o
  -3   1  29        8.70       13.96     24.90 o
  -2   1  29       32.71       38.75     28.26 o
  -1   1  29      131.36      103.76     34.44 o
   0   1  29       30.13       37.65     28.25 o
   1   1  29       14.36       -9.69     23.90 o
   2   1  29       60.12       93.75     32.28 o
   3   1  29       28.83       44.80     32.04 o
   4   1  29       39.81       55.12     30.26 o
   5   1  29       14.44       62.61     36.65 o
   6   1  29        5.98       32.52     38.55 o
  -7   2  29       14.25       20.98     40.77 o
  -6   2  29       21.77       18.60     41.16 o
  -5   2  29        1.41       11.76     27.97 o
  -4   2  29        0.02      -21.45     22.91 o
  -3   2  29      137.34      144.26     37.58 o
  -2   2  29       62.05      119.01     35.44 o
  -1   2  29       35.79       49.56     48.29 o
   0   2  29       94.58       63.59     31.66 o
   1   2  29        0.82       -5.32     24.43 o
   2   2  29       12.56        6.95     27.84 o
   3   2  29       20.20       11.53     33.05 o
   4   2  29        3.56      -29.29     39.98 o
   5   2  29        1.95      -22.56     48.68 o
  -5   3  29       18.02       72.04     57.79 o
  -4   3  29        4.11       21.77     36.41 o
  -3   3  29       18.38        3.17     49.87 o
  -2   3  29        7.90       42.35     44.33 o
  -1   3  29        7.35       -1.19     41.16 o
   0   3  29        9.27       92.22     53.04 o
   1   3  29        7.09       65.31     54.62 o
   2   3  29       13.25      -40.37     40.37 o
   3   3  29        0.36       49.08     58.98 o
  -8   0  30       51.21       66.50     52.25 o
  -7   0  30       21.35       81.54     47.50 o
  -6   0  30       13.03      -30.87     30.87 o
  -5   0  30        2.55       30.48     39.98 o
  -4   0  30        8.31       -9.10     34.04 o
  -3   0  30      132.81      170.20     57.39 o
  -2   0  30       43.26      -21.37     35.23 o
  -1   0  30       81.48       83.52     48.29 o
   0   0  30       79.70       71.64     49.48 o
   1   0  30       19.89      -13.85     34.04 o
   2   0  30       44.11       26.92     41.16 o
   3   0  30        1.70       -5.15     39.19 o
   4   0  30       11.41       41.96     49.87 o
   5   0  30        6.12        3.96     47.10 o
   6   0  30        2.53       34.83     52.25 o
  -7   1  30        5.13       20.21     29.19 o
  -6   1  30       21.53       22.41     31.67 o
  -5   1  30       39.66       35.74     28.53 o
  -4   1  30       29.99        8.94     23.86 o
  -3   1  30       25.26       31.55     26.39 o
  -2   1  30       66.26      114.28     44.73 o
  -1   1  30        1.74       10.06     24.21 o
   0   1  30       16.89       -4.59     22.67 o
   1   1  30       20.94       42.71     29.94 o
   2   1  30        0.08       32.06     30.23 o
   3   1  30       16.93        6.14     26.59 o
   4   1  30        9.52       28.99     36.22 o
   5   1  30        1.18      -14.46     47.10 o
  -6   2  30       15.99       15.83     36.81 o
  -5   2  30       13.10      -21.37     36.81 o
  -4   2  30       31.37       41.06     30.04 o
  -3   2  30        0.62      -10.79     26.72 o
  -2   2  30       28.29       54.42     32.25 o
  -1   2  30       17.54        5.00     26.91 o
   0   2  30       30.72       58.99     31.05 o
   1   2  30       26.24        9.66     30.49 o
   2   2  30        8.80        0.73     29.09 o
   3   2  30        1.44      -12.67     41.96 o
   4   2  30        0.96       -4.75     46.31 o
  -4   3  30        7.22      -10.29     50.27 o
  -3   3  30        1.68       48.29     47.50 o
  -2   3  30       37.11       75.20     45.12 o
  -1   3  30        1.03      -32.85     32.85 o
   0   3  30       44.31       98.56     50.66 o
   1   3  30       39.08       34.44     48.68 o
   2   3  30       15.06       32.06     55.81 o
  -7   1  31        6.70       27.62     31.10 o
  -6   1  31       10.68        4.36     27.60 o
  -5   1  31       33.47       26.24     31.59 o
  -4   1  31       32.62       58.46     27.54 o
  -3   1  31       36.59       23.22     29.78 o
  -2   1  31       28.30       55.49     39.78 o
  -1   1  31       45.80       88.25     35.07 o
   0   1  31        9.05        3.32     29.32 o
   1   1  31        1.22       22.04     29.85 o
   2   1  31       13.39      -10.67     31.47 o
   3   1  31       41.32       50.67     48.68 o
   4   1  31       59.60       32.14     62.93 o
   5   1  31       75.96       88.65     40.85 o
  -5   2  31       11.28       47.10     45.91 o
  -4   2  31       21.45      119.93     59.77 o
  -3   2  31        4.38      -36.41     36.41 o
  -2   2  31        4.87       -3.11     37.60 o
  -1   2  31       14.64        3.54     40.97 o
   0   2  31       50.16       29.24     33.34 o
   1   2  31        7.35       10.08     31.59 o
   2   2  31       30.19       34.04     49.48 o
   3   2  31        4.82      -17.42     47.50 o
  -1   3  31       21.63       73.23     59.77 o
  -6   0  32       92.69       95.79     56.60 o
  -5   0  32       67.17      130.62     57.39 o
  -4   0  32       51.02       -2.37     42.75 o
  -3   0  32       15.86        2.77     40.77 o
  -2   0  32       53.52       96.18     48.68 o
  -1   0  32       67.69       73.62     47.89 o
   0   0  32       55.24       21.77     42.35 o
   1   0  32       98.13      204.24     66.50 o
   2   0  32      155.86       37.21     47.10 o
   3   0  32      254.22      233.53     72.83 o
   4   0  32        1.59      -38.79     38.79 o
  -6   1  32        0.80       -6.22     29.29 o
  -5   1  32        1.82       10.47     26.66 o
  -4   1  32        4.96        2.14     30.49 o
  -3   1  32       11.25       36.81     31.75 o
  -2   1  32       45.24       83.97     43.74 o
  -1   1  32       15.62       -0.90     24.57 o
   0   1  32       30.26       29.71     30.04 o
   1   1  32       46.39       69.49     39.78 o
   2   1  32       10.95       14.07     28.32 o
   3   1  32       14.49       57.54     35.38 o
   4   1  32       15.79       -3.90     33.29 o
  -4   2  32       28.61      109.64     60.56 o
  -3   2  32      100.54      121.12     58.98 o
  -2   2  32       50.08       47.10     53.04 o
  -1   2  32      117.70      123.10     61.75 o
   0   2  32        1.98      -19.79     45.52 o
   1   2  32       72.96      121.51     62.14 o
   2   2  32        5.32      -34.44     46.71 o
  -5   1  33       11.12       14.04     33.98 o
  -4   1  33       14.25      -26.57     26.57 o
  -3   1  33        9.35       25.98     27.93 o
  -2   1  33       38.73       31.05     50.47 o
  -1   1  33       44.14       50.65     31.18 o
   0   1  33       26.78       61.96     61.35 o
   1   1  33       20.96       40.86     30.59 o
   2   1  33       23.47       10.13     33.98 o
   3   1  33       16.03       -5.24     32.53 o
  -3   2  33        0.84      -24.14     43.94 o
  -2   2  33       54.35      142.49     66.10 o
  -1   2  33        2.97        9.50     53.83 o
   0   2  33       38.60       -9.10     52.64 o
  -4   0  34       41.08       14.25     45.52 o
  -3   0  34       31.40       52.64     51.85 o
  -2   0  34       28.99      -15.04     43.54 o
  -1   0  34       68.02       22.56     51.85 o
   0   0  34        4.79       32.06     51.06 o
   1   0  34        3.47       17.42     43.54 o
   2   0  34        8.25      -29.29     42.75 o
  -3   1  34        0.99       27.88     35.18 o
  -2   1  34       46.74       49.50     36.66 o
  -1   1  34       14.69       20.99     34.69 o
   0   1  34       23.79       54.49     37.30 o
   1   1  34       19.40       22.61     34.80 o
 
